# Supplementary material for: A Molecular Modeling Case Study on the Thermodynamic Partition of DIPNs Derived from Naphthalene and C3-Sources Using Non-Shape-Selective Acid Catalysts
Source: Molecules. 2025 Sep 3;30(17):3606. doi: 10.3390/molecules30173606 (PMC12430352; doi:10.3390/molecules30173606)
Supplement: Supplementary file 1 [file molecules-30-03606-s001.zip]

Archive with 12 entries (12 files):
- CD MMFF mol2/CD 1,2 DIPN_MMFF_Conf.mol2
- CD MMFF mol2/CD 1,3 DIPN_MMFF_Conf.mol2
- CD MMFF mol2/CD 1,4-DIPN_MMFF_Conf.mol2
- CD MMFF mol2/CD 1,5-DIPN_MMFF_Conf.mol2
- CD MMFF mol2/CD 1,6-DIPN_MMFF_Conf.mol2
- CD MMFF mol2/CD 1,7-DIPN_MMFF_Conf.mol2
- CD MMFF mol2/CD 1,8-DIPN_MMFF_Conf.mol2
- CD MMFF mol2/CD 2,3-DIPN_MMFF_Conf.mol2
- CD MMFF mol2/CD 2,6-DIPN_MMFF_Conf.mol2
- CD MMFF mol2/CD 2,7-DIPN_MMFF_Conf.mol2
- Guidance Supllementary Materials.pdf
- Molecules Thermo Partition DIPNs.xlsx
