# Supplementary material for: A Molecular Modeling Case Study on the Thermodynamic Partition of DIPNs Derived from Naphthalene and C3-Sources Using Non-Shape-Selective Acid Catalysts
Source: Molecules. 2025 Sep 3;30(17):3606. doi: 10.3390/molecules30173606 (PMC12430352; doi:10.3390/molecules30173606)
Supplement: Supplementary file 1 [file molecules-30-03606-s001.zip › CD MMFF mol2/CD 1,2 DIPN_MMFF_Conf.mol2]

#
#	File Created by: Spartan'24 Export
#

@<TRIPOS>MOLECULE
M0001
36 37
SMALL
NO_CHARGES


@<TRIPOS>ATOM
    1   C1         0.055379032    -1.076279835     0.540972109     C.2   1  noname
    2   C2         0.049305487     0.137271190    -0.221237693     C.2   1  noname
    3   C3        -0.221562986     0.219904332     2.587625651     C.2   1  noname
    4   C4        -0.000193478     1.408643391     0.471052337     C.2   1  noname
    5   C5        -0.113757370    -1.000214666     1.932793036     C.2   1  noname
    6   C6        -0.149058269     1.418063162     1.882783866     C.2   1  noname
    7   C7         0.099025634     2.688864683    -0.135339848     C.2   1  noname
    8   H8        -0.169213501    -1.899428657     2.540836458       H   1  noname
    9   H9        -0.348016281     2.612614950     3.683810736       H   1  noname
   10   H10       -0.347114971     0.218419215     3.668343285       H   1  noname
   11   C11        0.026833434     3.885712063     0.587445830     C.2   1  noname
   12   H12        0.257944208     2.791727768    -1.201825491       H   1  noname
   13   H13        0.108376006     4.837343394     0.068991527       H   1  noname
   14   C14       -0.142245438     3.853191430     1.959740060     C.2   1  noname
   15   H15       -0.199971275     4.775618461     2.530001957       H   1  noname
   16   C16       -0.225971388     2.623896024     2.602428239     C.2   1  noname
   17   C17        0.070952371     0.059641251    -1.758911596     C.3   1  noname
   18   H18       -0.067496397    -0.980539940    -2.060126606       H   1  noname
   19   C19        1.421191353     0.463509378    -2.355289517     C.3   1  noname
   20   H20        1.662852072     1.516992563    -2.199233382       H   1  noname
   21   H21        1.430612322     0.283135600    -3.435927069       H   1  noname
   22   H22        2.231176963    -0.127479595    -1.913078434       H   1  noname
   23   C23       -1.119467252     0.743415751    -2.446057152     C.3   1  noname
   24   H24       -1.068803999     1.832704429    -2.442454455       H   1  noname
   25   H25       -2.062989617     0.448640602    -1.973307701       H   1  noname
   26   H26       -1.168182541     0.439103477    -3.498255477       H   1  noname
   27   C27        0.211265178    -2.464807958    -0.088981893     C.3   1  noname
   28   H28        0.802514812    -2.374681930    -1.005874207       H   1  noname
   29   C29       -1.160904412    -3.053115358    -0.428695809     C.3   1  noname
   30   H30       -1.053747746    -4.016438115    -0.938805055       H   1  noname
   31   H31       -1.732137199    -2.389484364    -1.086394161       H   1  noname
   32   H32       -1.760168349    -3.215985082     0.474377248       H   1  noname
   33   C33        1.013686476    -3.466277193     0.758542396     C.3   1  noname
   34   H34        1.969018924    -3.035585157     1.077860361       H   1  noname
   35   H35        1.233177354    -4.366025764     0.172351039       H   1  noname
   36   H36        0.467690843    -3.792069502     1.649839412       H   1  noname


@<TRIPOS>BOND
    1      1      2    2
    2      1      5    1
    3      2      4    1
    4      4      6    2
    5      3      5    2
    6      3      6    1
    7      7      4    1
    8      6     16    1
    9      7     11    2
   10     11     14    1
   11     14     16    2
   12      3     10    1
   13      5      8    1
   14      7     12    1
   15      9     16    1
   16     14     15    1
   17     11     13    1
   18     17     18    1
   19      2     17    1
   20     19     20    1
   21     19     21    1
   22     19     22    1
   23     17     19    1
   24     23     24    1
   25     23     25    1
   26     23     26    1
   27     17     23    1
   28     27     28    1
   29      1     27    1
   30     29     30    1
   31     29     31    1
   32     29     32    1
   33     27     29    1
   34     33     34    1
   35     33     35    1
   36     33     36    1
   37     27     33    1
#
#	File Created by: Spartan'24 Export
#

@<TRIPOS>MOLECULE
M0002
36 37
SMALL
NO_CHARGES


@<TRIPOS>ATOM
    1   C1        -0.140053094    -0.866503689     0.476423543     C.2   1  noname
    2   C2         0.016030972     0.344674902    -0.261990473     C.2   1  noname
    3   C3        -0.467741973     0.431075265     2.522665965     C.2   1  noname
    4   C4         0.020805970     1.612685216     0.450207460     C.2   1  noname
    5   C5        -0.404658946    -0.785439276     1.856479418     C.2   1  noname
    6   C6        -0.241595073     1.624366873     1.844901681     C.2   1  noname
    7   C7         0.282265070     2.886852261    -0.127935395     C.2   1  noname
    8   H8        -0.564250228    -1.688665510     2.442366505       H   1  noname
    9   H9        -0.486061028     2.816920055     3.641561699       H   1  noname
   10   H10       -0.674673214     0.428180463     3.590599199       H   1  noname
   11   C11        0.252754828     4.078900595     0.606081265     C.2   1  noname
   12   H12        0.542291965     2.989192649    -1.176754009       H   1  noname
   13   H13        0.459705130     5.024504950     0.111972364       H   1  noname
   14   C14       -0.033463853     4.049288287     1.959069146     C.2   1  noname
   15   H15       -0.059236825     4.968429708     2.536994217       H   1  noname
   16   C16       -0.274958039     2.826547887     2.573957490     C.2   1  noname
   17   C17        0.170124686     0.365078020    -1.793655898     C.3   1  noname
   18   H18        0.026224371     1.391019132    -2.138566938       H   1  noname
   19   C19       -0.928829421    -0.366949030    -2.576815180     C.3   1  noname
   20   H20       -0.797539724    -1.448561003    -2.621029349       H   1  noname
   21   H21       -0.932943713    -0.022463561    -3.618089821       H   1  noname
   22   H22       -1.918293418    -0.156222708    -2.156846897       H   1  noname
   23   C23        1.582052143    -0.015867279    -2.243890238     C.3   1  noname
   24   H24        1.848274371    -1.044977595    -1.991580471       H   1  noname
   25   H25        2.326722525     0.636736882    -1.774262421       H   1  noname
   26   H26        1.681660940     0.094306405    -3.329262779       H   1  noname
   27   C27       -0.026408728    -2.270527957    -0.114192627     C.3   1  noname
   28   H28        0.314542517    -2.220366978    -1.145124762       H   1  noname
   29   C29       -1.378177089    -2.992081484    -0.112403240     C.3   1  noname
   30   H30       -1.298897608    -3.956707136    -0.625445422       H   1  noname
   31   H31       -2.143261935    -2.400830105    -0.626761746       H   1  noname
   32   H32       -1.737650787    -3.186961592     0.903817433       H   1  noname
   33   C33        1.038310634    -3.119133625     0.597903946     C.3   1  noname
   34   H34        2.002588706    -2.599128257     0.617767641       H   1  noname
   35   H35        1.181741520    -4.069512368     0.071669977       H   1  noname
   36   H36        0.762598351    -3.357860395     1.630168714       H   1  noname


@<TRIPOS>BOND
    1      1      2    2
    2      1      5    1
    3      2      4    1
    4      4      6    2
    5      3      5    2
    6      3      6    1
    7      7      4    1
    8      6     16    1
    9      7     11    2
   10     11     14    1
   11     14     16    2
   12      3     10    1
   13      5      8    1
   14      7     12    1
   15      9     16    1
   16     14     15    1
   17     11     13    1
   18     17     18    1
   19      2     17    1
   20     19     20    1
   21     19     21    1
   22     19     22    1
   23     17     19    1
   24     23     24    1
   25     23     25    1
   26     23     26    1
   27     17     23    1
   28     27     28    1
   29      1     27    1
   30     29     30    1
   31     29     31    1
   32     29     32    1
   33     27     29    1
   34     33     34    1
   35     33     35    1
   36     33     36    1
   37     27     33    1
#
#	File Created by: Spartan'24 Export
#

@<TRIPOS>MOLECULE
M0003
36 37
SMALL
NO_CHARGES


@<TRIPOS>ATOM
    1   C1        -0.102445764    -1.178095618     0.684082480     C.2   1  noname
    2   C2         0.005227240     0.053794315    -0.035377611     C.2   1  noname
    3   C3        -0.366782260     0.071999684     2.770165796     C.2   1  noname
    4   C4        -0.078713103     1.310303460     0.691372170     C.2   1  noname
    5   C5        -0.287101042    -1.129151548     2.079662937     C.2   1  noname
    6   C6        -0.265700838     1.285113146     2.098987704     C.2   1  noname
    7   C7         0.009553466     2.610035166     0.123272408     C.2   1  noname
    8   H8        -0.373146875    -2.047049458     2.659592176       H   1  noname
    9   H9        -0.497159839     2.428902428     3.929288857       H   1  noname
   10   H10       -0.510083898     0.042086217     3.848125235       H   1  noname
   11   C11       -0.078754717     3.787101944     0.877002693     C.2   1  noname
   12   H12        0.152147099     2.747945819    -0.941269668       H   1  noname
   13   H13       -0.003767956     4.752717675     0.384006248       H   1  noname
   14   C14       -0.261002194     3.717049516     2.245529862     C.2   1  noname
   15   H15       -0.330868466     4.623148280     2.839972196       H   1  noname
   16   C16       -0.353728748     2.470358394     2.851217233     C.2   1  noname
   17   C17        0.206963687     0.038239364    -1.557216498     C.3   1  noname
   18   H18        0.240660798    -0.995420262    -1.888562506       H   1  noname
   19   C19        1.563822930     0.592001637    -2.007812812     C.3   1  noname
   20   H20        1.664890442     1.670351403    -1.877314797       H   1  noname
   21   H21        1.721198641     0.384111658    -3.072353072       H   1  noname
   22   H22        2.380009584     0.115129438    -1.453490636       H   1  noname
   23   C23       -0.974426376     0.617196177    -2.344543133     C.3   1  noname
   24   H24       -1.084965970     1.697646345    -2.242117430       H   1  noname
   25   H25       -1.916045922     0.157771877    -2.023415799       H   1  noname
   26   H26       -0.852846592     0.409661507    -3.413832167       H   1  noname
   27   C27       -0.039847871    -2.597051285     0.106056136     C.3   1  noname
   28   H28       -0.159045535    -3.289642200     0.952739256       H   1  noname
   29   C29        1.325830225    -2.974274458    -0.476184576     C.3   1  noname
   30   H30        1.362845797    -4.049637914    -0.684346344       H   1  noname
   31   H31        2.126956851    -2.747063025     0.236075410       H   1  noname
   32   H32        1.562072237    -2.462519054    -1.410611692       H   1  noname
   33   C33       -1.213589375    -2.949068301    -0.813070151     C.3   1  noname
   34   H34       -2.168114451    -2.704430354    -0.333719186       H   1  noname
   35   H35       -1.216024279    -4.024040174    -1.026465515       H   1  noname
   36   H36       -1.188016927    -2.435221802    -1.775445203       H   1  noname


@<TRIPOS>BOND
    1      1      2    2
    2      1      5    1
    3      2      4    1
    4      4      6    2
    5      3      5    2
    6      3      6    1
    7      7      4    1
    8      6     16    1
    9      7     11    2
   10     11     14    1
   11     14     16    2
   12      3     10    1
   13      5      8    1
   14      7     12    1
   15      9     16    1
   16     14     15    1
   17     11     13    1
   18     17     18    1
   19      2     17    1
   20     19     20    1
   21     19     21    1
   22     19     22    1
   23     17     19    1
   24     23     24    1
   25     23     25    1
   26     23     26    1
   27     17     23    1
   28     27     28    1
   29      1     27    1
   30     29     30    1
   31     29     31    1
   32     29     32    1
   33     27     29    1
   34     33     34    1
   35     33     35    1
   36     33     36    1
   37     27     33    1
#
#	File Created by: Spartan'24 Export
#

@<TRIPOS>MOLECULE
M0004
36 37
SMALL
NO_CHARGES


@<TRIPOS>ATOM
    1   C1        -0.228953747    -0.974080255     0.633297528     C.2   1  noname
    2   C2        -0.011228543     0.245192022    -0.072258426     C.2   1  noname
    3   C3        -0.689720503     0.317379846     2.682012305     C.2   1  noname
    4   C4        -0.021919521     1.507529181     0.675139820     C.2   1  noname
    5   C5        -0.600365717    -0.886598414     1.997274228     C.2   1  noname
    6   C6        -0.381693357     1.510107907     2.046573902     C.2   1  noname
    7   C7         0.313030380     2.788236933     0.145893165     C.2   1  noname
    8   H8        -0.820162953    -1.791476736     2.564778405       H   1  noname
    9   H9        -0.723008267     2.677174247     3.845023130       H   1  noname
   10   H10       -0.976261929     0.299789875     3.731031086       H   1  noname
   11   C11        0.264532826     3.969490544     0.896680559     C.2   1  noname
   12   H12        0.650058549     2.900567624    -0.880746565       H   1  noname
   13   H13        0.531966211     4.916329596     0.435191089       H   1  noname
   14   C14       -0.117837829     3.925801274     2.224420808     C.2   1  noname
   15   H15       -0.160075463     4.835082187     2.816631837       H   1  noname
   16   C16       -0.435385795     2.699923902     2.795604499     C.2   1  noname
   17   C17        0.205896349     0.369072005    -1.591478361     C.3   1  noname
   18   H18       -0.140528479     1.371467022    -1.866727712       H   1  noname
   19   C19       -0.683405390    -0.460852980    -2.516411513     C.3   1  noname
   20   H20       -0.360771396    -1.492866331    -2.625534000       H   1  noname
   21   H21       -0.665201784    -0.036788562    -3.528231322       H   1  noname
   22   H22       -1.725138087    -0.442312099    -2.179824585       H   1  noname
   23   C23        1.682826323     0.325557054    -1.990227268     C.3   1  noname
   24   H24        2.149667420    -0.638136319    -1.789215671       H   1  noname
   25   H25        2.262956836     1.078863075    -1.446369854       H   1  noname
   26   H26        1.798672275     0.531401193    -3.060043761       H   1  noname
   27   C27       -0.098375871    -2.426630615     0.162141333     C.3   1  noname
   28   H28        0.072872061    -3.010687043     1.081112271       H   1  noname
   29   C29        1.137956192    -2.803621008    -0.649845048     C.3   1  noname
   30   H30        1.278118304    -3.891368189    -0.632122841       H   1  noname
   31   H31        2.040355270    -2.354709524    -0.221587372       H   1  noname
   32   H32        1.074186067    -2.528580742    -1.699969996       H   1  noname
   33   C33       -1.399057178    -3.010572904    -0.394339584     C.3   1  noname
   34   H34       -2.219328077    -2.886684023     0.321928915       H   1  noname
   35   H35       -1.287259161    -4.084236254    -0.582433545       H   1  noname
   36   H36       -1.717416017    -2.548763487    -1.327367457       H   1  noname


@<TRIPOS>BOND
    1      1      2    2
    2      1      5    1
    3      2      4    1
    4      4      6    2
    5      3      5    2
    6      3      6    1
    7      7      4    1
    8      6     16    1
    9      7     11    2
   10     11     14    1
   11     14     16    2
   12      3     10    1
   13      5      8    1
   14      7     12    1
   15      9     16    1
   16     14     15    1
   17     11     13    1
   18     17     18    1
   19      2     17    1
   20     19     20    1
   21     19     21    1
   22     19     22    1
   23     17     19    1
   24     23     24    1
   25     23     25    1
   26     23     26    1
   27     17     23    1
   28     27     28    1
   29      1     27    1
   30     29     30    1
   31     29     31    1
   32     29     32    1
   33     27     29    1
   34     33     34    1
   35     33     35    1
   36     33     36    1
   37     27     33    1
