# Supplementary material for: A Molecular Modeling Case Study on the Thermodynamic Partition of DIPNs Derived from Naphthalene and C3-Sources Using Non-Shape-Selective Acid Catalysts
Source: Molecules. 2025 Sep 3;30(17):3606. doi: 10.3390/molecules30173606 (PMC12430352; doi:10.3390/molecules30173606)
Supplement: Supplementary file 1 [file molecules-30-03606-s001.zip › CD MMFF mol2/CD 1,3 DIPN_MMFF_Conf.mol2]

#
#	File Created by: Spartan'24 Export
#

@<TRIPOS>MOLECULE
M0001
36 37
SMALL
NO_CHARGES


@<TRIPOS>ATOM
    1   C1         0.645961007    -0.123459925    -0.515935675     C.2   1  noname
    2   C2         0.374675785    -0.111470123     0.868504012     C.2   1  noname
    3   C3        -1.695978442     0.009831238    -1.030591030     C.2   1  noname
    4   C4        -0.980872108     0.002314939     1.308146229     C.2   1  noname
    5   C5        -0.373017603    -0.070441443    -1.473841033     C.2   1  noname
    6   C6        -2.011901277     0.052490620     0.334893948     C.2   1  noname
    7   C7        -1.379426020     0.077368763     2.666116065     C.2   1  noname
    8   H8        -4.147561336     0.186946057    -0.017921388       H   1  noname
    9   H9        -2.498707405     0.050578197    -1.765051914       H   1  noname
   10   C10       -2.721629150     0.179231016     3.043783160     C.2   1  noname
   11   H11       -0.644571932     0.067161326     3.465762361       H   1  noname
   12   H12       -2.986089763     0.233619841     4.096442967       H   1  noname
   13   C13       -3.711812713     0.213113979     2.074392141     C.2   1  noname
   14   H14       -4.756818760     0.291853755     2.360554668       H   1  noname
   15   C15       -3.357369354     0.152075730     0.729318674     C.2   1  noname
   16   C16        1.538986028    -0.179041026     1.858944607     C.3   1  noname
   17   H17        1.185786541    -0.638512405     2.788164317       H   1  noname
   18   C18        2.045023800     1.230405107     2.175504338     C.3   1  noname
   19   H19        2.440740532     1.724033606     1.280609829       H   1  noname
   20   H20        2.844899594     1.196798031     2.923009149       H   1  noname
   21   H21        1.243191083     1.861340146     2.574212380       H   1  noname
   22   C22        2.705973075    -1.072188652     1.412944364     C.3   1  noname
   23   H23        3.265363474    -0.640473442     0.576569996       H   1  noname
   24   H24        2.350831176    -2.064301880     1.113534224       H   1  noname
   25   H25        3.415734949    -1.206717250     2.237122625       H   1  noname
   26   C26       -0.073664210    -0.094141499    -2.962414005     C.3   1  noname
   27   H27       -1.024233271    -0.055211922    -3.510942073       H   1  noname
   28   C28        0.627773346    -1.390422649    -3.376252482     C.3   1  noname
   29   H29        0.757285608    -1.427342686    -4.463356740       H   1  noname
   30   H30        0.039643452    -2.265774583    -3.078800367       H   1  noname
   31   H31        1.619525777    -1.484208876    -2.920645937       H   1  noname
   32   C32        0.741366020     1.128600652    -3.391269194     C.3   1  noname
   33   H33        0.233364129     2.056903481    -3.106989015       H   1  noname
   34   H34        0.875615954     1.139409927    -4.478361230       H   1  noname
   35   H35        1.736590028     1.139373292    -2.933681112       H   1  noname
   36   H36        1.675321985    -0.169741343    -0.862476860       H   1  noname


@<TRIPOS>BOND
    1      1      2    2
    2      1      5    1
    3      2      4    1
    4      4      6    2
    5      3      5    2
    6      3      6    1
    7      7      4    1
    8      6     15    1
    9      7     10    2
   10     10     13    1
   11     13     15    2
   12      3      9    1
   13      7     11    1
   14      8     15    1
   15     13     14    1
   16     10     12    1
   17     16     17    1
   18      2     16    1
   19     18     19    1
   20     18     20    1
   21     18     21    1
   22     16     18    1
   23     22     23    1
   24     22     24    1
   25     22     25    1
   26     16     22    1
   27     26     27    1
   28     28     29    1
   29     28     30    1
   30     28     31    1
   31     26     28    1
   32     32     33    1
   33     32     34    1
   34     32     35    1
   35     26     32    1
   36      1     36    1
   37      5     26    1
#
#	File Created by: Spartan'24 Export
#

@<TRIPOS>MOLECULE
M0002
36 37
SMALL
NO_CHARGES


@<TRIPOS>ATOM
    1   C1         0.908953220    -0.136586065    -0.464793060     C.2   1  noname
    2   C2         0.647595785    -0.123425942     0.921684638     C.2   1  noname
    3   C3        -1.436956587    -0.006576613    -0.962480454     C.2   1  noname
    4   C4        -0.705028933    -0.011085899     1.370937420     C.2   1  noname
    5   C5        -0.116865807    -0.085281842    -1.415280000     C.2   1  noname
    6   C6        -1.743035651     0.036810924     0.405101890     C.2   1  noname
    7   C7        -1.094112918     0.064524624     2.731645551     C.2   1  noname
    8   H8        -3.881299661     0.167990625     0.067218436       H   1  noname
    9   H9        -2.245612119     0.032444268    -1.689990114       H   1  noname
   10   C10       -2.433747528     0.164848136     3.118748897     C.2   1  noname
   11   H11       -0.353603846     0.055923554     3.526083914       H   1  noname
   12   H12       -2.690813059     0.219732051     4.173212249       H   1  noname
   13   C13       -3.430819813     0.196551610     2.156380207     C.2   1  noname
   14   H14       -4.473883259     0.274082028     2.449860041       H   1  noname
   15   C15       -3.085811050     0.134858202     0.808903553     C.2   1  noname
   16   C16        1.818592088    -0.188263273     1.904500635     C.3   1  noname
   17   H17        1.472582933    -0.649775752     2.835446508       H   1  noname
   18   C18        2.322244969     1.222458711     2.219335246     C.3   1  noname
   19   H19        2.710820490     1.718161912     1.322471047       H   1  noname
   20   H20        3.126903511     1.190579726     2.961770228       H   1  noname
   21   H21        1.521071399     1.850605636     2.623712507       H   1  noname
   22   C22        2.985696943    -1.077225124     1.450680603     C.3   1  noname
   23   H23        3.538239558    -0.643146003     0.610996999       H   1  noname
   24   H24        2.632038877    -2.070416425     1.153117125       H   1  noname
   25   H25        3.701153596    -1.209742422     2.270254775       H   1  noname
   26   C26        0.220003795    -0.113232509    -2.895816153     C.3   1  noname
   27   H27        1.310738639    -0.177820877    -3.005572269       H   1  noname
   28   C28       -0.224784206     1.171903369    -3.598599689     C.3   1  noname
   29   H29        0.101060679     1.170919808    -4.644422354       H   1  noname
   30   H30        0.208687414     2.053483854    -3.113264976       H   1  noname
   31   H31       -1.313990279     1.288158124    -3.590369457       H   1  noname
   32   C32       -0.371939292    -1.345345680    -3.584933859     C.3   1  noname
   33   H33       -0.044336904    -2.266084656    -3.089408584       H   1  noname
   34   H34       -0.048271022    -1.393985191    -4.630305443       H   1  noname
   35   H35       -1.467259217    -1.333538790    -3.576852107       H   1  noname
   36   H36        1.935787259    -0.182504103    -0.819973951       H   1  noname


@<TRIPOS>BOND
    1      1      2    2
    2      1      5    1
    3      2      4    1
    4      4      6    2
    5      3      5    2
    6      3      6    1
    7      7      4    1
    8      6     15    1
    9      7     10    2
   10     10     13    1
   11     13     15    2
   12      3      9    1
   13      7     11    1
   14      8     15    1
   15     13     14    1
   16     10     12    1
   17     16     17    1
   18      2     16    1
   19     18     19    1
   20     18     20    1
   21     18     21    1
   22     16     18    1
   23     22     23    1
   24     22     24    1
   25     22     25    1
   26     16     22    1
   27     26     27    1
   28     28     29    1
   29     28     30    1
   30     28     31    1
   31     26     28    1
   32     32     33    1
   33     32     34    1
   34     32     35    1
   35     26     32    1
   36      1     36    1
   37      5     26    1
#
#	File Created by: Spartan'24 Export
#

@<TRIPOS>MOLECULE
M0003
36 37
SMALL
NO_CHARGES


@<TRIPOS>ATOM
    1   C1         0.790294535    -0.019808701    -0.679851321     C.2   1  noname
    2   C2         0.502549164    -0.066388818     0.704278950     C.2   1  noname
    3   C3        -1.538295662     0.158840782    -1.218173310     C.2   1  noname
    4   C4        -0.859587992     0.002999143     1.131340093     C.2   1  noname
    5   C5        -0.211640774     0.091941337    -1.648499792     C.2   1  noname
    6   C6        -1.873672996     0.116488153     0.142834516     C.2   1  noname
    7   C7        -1.295480933    -0.032108020     2.478958184     C.2   1  noname
    8   H8        -4.001455830     0.274936806    -0.247753495       H   1  noname
    9   H9        -2.330417826     0.246064417    -1.960208016       H   1  noname
   10   C10       -2.646470041     0.039975376     2.833572006     C.2   1  noname
   11   H11       -0.586404358    -0.117324377     3.294001332       H   1  noname
   12   H12       -2.934107479     0.009317729     3.881120808       H   1  noname
   13   C13       -3.614254482     0.150233846     1.848974243     C.2   1  noname
   14   H14       -4.665603441     0.206748023     2.116096862       H   1  noname
   15   C15       -3.227966934     0.188065130     0.512741859     C.2   1  noname
   16   C16        1.713356777    -0.189863394     1.630355961     C.3   1  noname
   17   H17        2.609675553    -0.218701985     0.993938656       H   1  noname
   18   C18        1.750170658    -1.507535115     2.408573656     C.3   1  noname
   19   H19        0.966609166    -1.582456470     3.165432923       H   1  noname
   20   H20        2.709898729    -1.615760298     2.926212434       H   1  noname
   21   H21        1.639706735    -2.362050868     1.731570919       H   1  noname
   22   C22        1.917259150     1.032622029     2.528793503     C.3   1  noname
   23   H23        1.145544608     1.137803308     3.294176632       H   1  noname
   24   H24        1.923617267     1.954089682     1.935844013       H   1  noname
   25   H25        2.879679213     0.965321627     3.048369142       H   1  noname
   26   C26        0.108286313     0.141092494    -3.131684838     C.3   1  noname
   27   H27       -0.833343210     0.229448095    -3.689829470       H   1  noname
   28   C28        0.788842605    -1.146221725    -3.603980406     C.3   1  noname
   29   H29        0.934509239    -1.128301662    -4.689515237       H   1  noname
   30   H30        0.178095352    -2.023227647    -3.362161895       H   1  noname
   31   H31        1.771124278    -1.285331483    -3.139528803       H   1  noname
   32   C32        0.954165856     1.367074329    -3.485031973     C.3   1  noname
   33   H33        0.461798969     2.289722027    -3.158039896       H   1  noname
   34   H34        1.102952651     1.432430761    -4.568321793       H   1  noname
   35   H35        1.943311304     1.332308047    -3.015642251       H   1  noname
   36   H36        1.827253837    -0.072442579    -1.008964197       H   1  noname


@<TRIPOS>BOND
    1      1      2    2
    2      1      5    1
    3      2      4    1
    4      4      6    2
    5      3      5    2
    6      3      6    1
    7      7      4    1
    8      6     15    1
    9      7     10    2
   10     10     13    1
   11     13     15    2
   12      3      9    1
   13      7     11    1
   14      8     15    1
   15     13     14    1
   16     10     12    1
   17     16     17    1
   18      2     16    1
   19     18     19    1
   20     18     20    1
   21     18     21    1
   22     16     18    1
   23     22     23    1
   24     22     24    1
   25     22     25    1
   26     16     22    1
   27     26     27    1
   28     28     29    1
   29     28     30    1
   30     28     31    1
   31     26     28    1
   32     32     33    1
   33     32     34    1
   34     32     35    1
   35     26     32    1
   36      1     36    1
   37      5     26    1
#
#	File Created by: Spartan'24 Export
#

@<TRIPOS>MOLECULE
M0004
36 37
SMALL
NO_CHARGES


@<TRIPOS>ATOM
    1   C1         1.049865531    -0.036413719    -0.627815822     C.2   1  noname
    2   C2         0.774187312    -0.079195338     0.758982686     C.2   1  noname
    3   C3        -1.284270154     0.126568262    -1.146851679     C.2   1  noname
    4   C4        -0.584698476    -0.016031998     1.197340647     C.2   1  noname
    5   C5         0.039274980     0.065665498    -1.588234547     C.2   1  noname
    6   C6        -1.607729874     0.087648712     0.217049502     C.2   1  noname
    7   C7        -1.009060490    -0.048330421     2.548711592     C.2   1  noname
    8   H8        -3.739576011     0.232192036    -0.156300398       H   1  noname
    9   H9        -2.083748064     0.206237651    -1.881298536       H   1  noname
   10   C10       -2.357427698     0.017311258     2.914406408     C.2   1  noname
   11   H11       -0.292692875    -0.126198109     3.358091356       H   1  noname
   12   H12       -2.636075082    -0.010866136     3.964451447       H   1  noname
   13   C13       -3.334078971     0.118047090     1.937574275     C.2   1  noname
   14   H14       -4.383460391     0.169513398     2.213310467       H   1  noname
   15   C15       -2.959251713     0.152826558     0.598013427     C.2   1  noname
   16   C16        1.993395506    -0.191968615     1.675381354     C.3   1  noname
   17   H17        2.884477112    -0.218121545     1.031546780       H   1  noname
   18   C18        2.044415592    -1.506287795     2.458486111     C.3   1  noname
   19   H19        1.267716623    -1.582687180     3.222240169       H   1  noname
   20   H20        3.009085180    -1.606887491     2.968422558       H   1  noname
   21   H21        1.933206748    -2.364150691     1.785857311       H   1  noname
   22   C22        2.197667635     1.035202677     2.567353623     C.3   1  noname
   23   H23        1.431825703     1.138854580     3.338820300       H   1  noname
   24   H24        2.193614579     1.954380697     1.970846290       H   1  noname
   25   H25        3.164806387     0.975551649     3.079044235       H   1  noname
   26   C26        0.394846510     0.107420644    -3.063538652     C.3   1  noname
   27   H27        1.486809516     0.045805276    -3.162292695       H   1  noname
   28   C28       -0.038844676     1.425445365    -3.710162210     C.3   1  noname
   29   H29        0.300432406     1.473366376    -4.750604476       H   1  noname
   30   H30        0.389720378     2.282074729    -3.178044874       H   1  noname
   31   H31       -1.127884236     1.543553252    -3.710359249       H   1  noname
   32   C32       -0.190475031    -1.089145755    -3.817877300     C.3   1  noname
   33   H33        0.129508615    -2.033196229    -3.362893892       H   1  noname
   34   H34        0.145946098    -1.088587805    -4.860348388       H   1  noname
   35   H35       -1.285803285    -1.075327549    -3.822541753       H   1  noname
   36   H36        2.084274617    -0.084269335    -0.966766070       H   1  noname


@<TRIPOS>BOND
    1      1      2    2
    2      1      5    1
    3      2      4    1
    4      4      6    2
    5      3      5    2
    6      3      6    1
    7      7      4    1
    8      6     15    1
    9      7     10    2
   10     10     13    1
   11     13     15    2
   12      3      9    1
   13      7     11    1
   14      8     15    1
   15     13     14    1
   16     10     12    1
   17     16     17    1
   18      2     16    1
   19     18     19    1
   20     18     20    1
   21     18     21    1
   22     16     18    1
   23     22     23    1
   24     22     24    1
   25     22     25    1
   26     16     22    1
   27     26     27    1
   28     28     29    1
   29     28     30    1
   30     28     31    1
   31     26     28    1
   32     32     33    1
   33     32     34    1
   34     32     35    1
   35     26     32    1
   36      1     36    1
   37      5     26    1
