# Supplementary material for: A Molecular Modeling Case Study on the Thermodynamic Partition of DIPNs Derived from Naphthalene and C3-Sources Using Non-Shape-Selective Acid Catalysts
Source: Molecules. 2025 Sep 3;30(17):3606. doi: 10.3390/molecules30173606 (PMC12430352; doi:10.3390/molecules30173606)
Supplement: Supplementary file 1 [file molecules-30-03606-s001.zip › CD MMFF mol2/CD 1,4-DIPN_MMFF_Conf.mol2]

#
#	File Created by: Spartan'24 Export
#

@<TRIPOS>MOLECULE
M0001
36 37
SMALL
NO_CHARGES


@<TRIPOS>ATOM
    1   C1        -0.693485835    -0.045622462    -1.525835645    C.ar   1  noname
    2   C2        -1.420923279    -0.104872326    -0.329250545    C.ar   1  noname
    3   C3         1.420923279     0.104872326    -0.329250545    C.ar   1  noname
    4   C4        -0.713748730    -0.041722007     0.911121656    C.ar   1  noname
    5   C5         0.693485835     0.045622462    -1.525835645    C.ar   1  noname
    6   C6         0.713748730     0.041722007     0.911121656    C.ar   1  noname
    7   C7        -1.375061217    -0.057078329     2.166003554    C.ar   1  noname
    8   H8         2.459000418     0.088975031     2.228062997       H   1  noname
    9   C9        -0.689663944    -0.024395514     3.379961534    C.ar   1  noname
   10   H10       -2.459000418    -0.088975031     2.228062997       H   1  noname
   11   H11       -1.239006899    -0.041149061     4.317032531       H   1  noname
   12   C12        0.689663944     0.024395514     3.379961534    C.ar   1  noname
   13   H13        1.239006899     0.041149061     4.317032531       H   1  noname
   14   C14        1.375061217     0.057078329     2.166003554    C.ar   1  noname
   15   C15       -2.948170689    -0.205854322    -0.393915884     C.3   1  noname
   16   H16       -3.302221086    -0.759584020     0.482073769       H   1  noname
   17   C17       -3.570946859     1.192850767    -0.376398289     C.3   1  noname
   18   H18       -4.664491703     1.130692353    -0.369892400       H   1  noname
   19   H19       -3.271813603     1.774150520    -1.256039656       H   1  noname
   20   C20       -3.492770027    -1.005958770    -1.587235528     C.3   1  noname
   21   H21       -4.569195193    -1.175238297    -1.469415219       H   1  noname
   22   H22       -3.007784647    -1.985541336    -1.659639432       H   1  noname
   23   H23       -3.353986645    -0.481332371    -2.538272615       H   1  noname
   24   H24       -3.264994063     1.756542553     0.511455372       H   1  noname
   25   H25       -1.194587271    -0.066776190    -2.489816200       H   1  noname
   26   H26        1.194587271     0.066776190    -2.489816200       H   1  noname
   27   C27        2.948170689     0.205854322    -0.393915884     C.3   1  noname
   28   H28        3.302221086     0.759584020     0.482073769       H   1  noname
   29   C29        3.570946859    -1.192850767    -0.376398289     C.3   1  noname
   30   H30        3.264994063    -1.756542553     0.511455372       H   1  noname
   31   H31        4.664491703    -1.130692353    -0.369892400       H   1  noname
   32   H32        3.271813603    -1.774150520    -1.256039656       H   1  noname
   33   C33        3.492770027     1.005958770    -1.587235528     C.3   1  noname
   34   H34        3.007784647     1.985541336    -1.659639432       H   1  noname
   35   H35        3.353986645     0.481332371    -2.538272615       H   1  noname
   36   H36        4.569195193     1.175238297    -1.469415219       H   1  noname


@<TRIPOS>BOND
    1      1      2    ar
    2      1      5    ar
    3      2      4    ar
    4      4      6    ar
    5      3      5    ar
    6      3      6    ar
    7      7      4    ar
    8      6     14    ar
    9      7      9    ar
   10      9     12    ar
   11     12     14    ar
   12      7     10    1
   13      8     14    1
   14     12     13    1
   15      9     11    1
   16     15     16    1
   17      2     15    1
   18     17     18    1
   19     17     19    1
   20     15     17    1
   21     20     21    1
   22     20     22    1
   23     20     23    1
   24     15     20    1
   25     17     24    1
   26      1     25    1
   27      5     26    1
   28     27     28    1
   29      3     27    1
   30     29     30    1
   31     29     31    1
   32     29     32    1
   33     27     29    1
   34     33     34    1
   35     33     35    1
   36     33     36    1
   37     27     33    1
#
#	File Created by: Spartan'24 Export
#

@<TRIPOS>MOLECULE
M0002
36 37
SMALL
NO_CHARGES


@<TRIPOS>ATOM
    1   C1        -0.682880229    -0.235977206    -1.733746441    C.ar   1  noname
    2   C2        -1.420395195    -0.262414351    -0.543511505    C.ar   1  noname
    3   C3         1.414439144     0.033492419    -0.518218417    C.ar   1  noname
    4   C4        -0.732120203    -0.095832163     0.698463940    C.ar   1  noname
    5   C5         0.698589615    -0.097244056    -1.720193506    C.ar   1  noname
    6   C6         0.693422608     0.042126796     0.714075807    C.ar   1  noname
    7   C7        -1.417286385    -0.053679104     1.940024157    C.ar   1  noname
    8   H8         2.396111557     0.292659540     2.058797354       H   1  noname
    9   C9        -0.760472593     0.095988419     3.160070646    C.ar   1  noname
   10   H10       -2.499954112    -0.127117679     1.986384506       H   1  noname
   11   H11       -1.327580475     0.121918481     4.086168221       H   1  noname
   12   C12        0.613541134     0.213082795     3.178486145    C.ar   1  noname
   13   H13        1.142786224     0.329792641     4.120021540       H   1  noname
   14   C14        1.320931846     0.188227472     1.976463006    C.ar   1  noname
   15   C15       -2.941484393    -0.430274601    -0.620536654     C.3   1  noname
   16   H16       -3.286257706    -0.943044941     0.283565614       H   1  noname
   17   C17       -3.621584880     0.939292787    -0.699512834     C.3   1  noname
   18   H18       -4.711604992     0.831621307    -0.702221100       H   1  noname
   19   H19       -3.333941648     1.476087793    -1.610696283       H   1  noname
   20   C20       -3.433861726    -1.326121758    -1.767817353     C.3   1  noname
   21   H21       -4.503981128    -1.533334104    -1.653180278       H   1  noname
   22   H22       -2.907358126    -2.286758771    -1.771843574       H   1  noname
   23   H23       -3.302527541    -0.856966763    -2.748408745       H   1  noname
   24   H24       -3.352183426     1.570252833     0.154256523       H   1  noname
   25   H25       -1.170706596    -0.320410409    -2.700878349       H   1  noname
   26   H26        1.218095537    -0.092451640    -2.677029589       H   1  noname
   27   C27        2.931848891     0.165644299    -0.671071099     C.3   1  noname
   28   H28        3.154470282     0.114332289    -1.747043273       H   1  noname
   29   C29        3.474096740     1.529666670    -0.235617958     C.3   1  noname
   30   H30        2.919808296     2.340871605    -0.720850622       H   1  noname
   31   H31        4.526791285     1.628433892    -0.523537279       H   1  noname
   32   H32        3.420120707     1.692409791     0.842662679       H   1  noname
   33   C33        3.712225443    -1.005423840    -0.067628016     C.3   1  noname
   34   H34        3.322420582    -1.961744188    -0.434027257       H   1  noname
   35   H35        3.678534444    -1.031781038     1.023318703       H   1  noname
   36   H36        4.767947019    -0.945325217    -0.355188710       H   1  noname


@<TRIPOS>BOND
    1      1      2    ar
    2      1      5    ar
    3      2      4    ar
    4      4      6    ar
    5      3      5    ar
    6      3      6    ar
    7      7      4    ar
    8      6     14    ar
    9      7      9    ar
   10      9     12    ar
   11     12     14    ar
   12      7     10    1
   13      8     14    1
   14     12     13    1
   15      9     11    1
   16     15     16    1
   17      2     15    1
   18     17     18    1
   19     17     19    1
   20     15     17    1
   21     20     21    1
   22     20     22    1
   23     20     23    1
   24     15     20    1
   25     17     24    1
   26      1     25    1
   27      5     26    1
   28     27     28    1
   29      3     27    1
   30     29     30    1
   31     29     31    1
   32     29     32    1
   33     27     29    1
   34     33     34    1
   35     33     35    1
   36     33     36    1
   37     27     33    1
#
#	File Created by: Spartan'24 Export
#

@<TRIPOS>MOLECULE
M0003
36 37
SMALL
NO_CHARGES


@<TRIPOS>ATOM
    1   C1        -0.690561431    -0.102868904    -1.940679887    C.ar   1  noname
    2   C2        -1.412975769    -0.204462306    -0.741165586    C.ar   1  noname
    3   C3         1.409865599     0.201239482    -0.747939466    C.ar   1  noname
    4   C4        -0.708991794    -0.100973421     0.497194429    C.ar   1  noname
    5   C5         0.682447878     0.094461466    -1.943974653    C.ar   1  noname
    6   C6         0.711061574     0.103118171     0.493786773    C.ar   1  noname
    7   C7        -1.355232642    -0.191509463     1.755334954    C.ar   1  noname
    8   H8         2.432815504     0.353040181     1.814537235       H   1  noname
    9   C9        -0.675825681    -0.091599666     2.968619185    C.ar   1  noname
   10   H10       -2.425211411    -0.345160657     1.826194884       H   1  noname
   11   H11       -1.218910722    -0.167906972     3.906286502       H   1  noname
   12   C12        0.688219459     0.104442364     2.965345930    C.ar   1  noname
   13   H13        1.235215890     0.184802737     3.900397414       H   1  noname
   14   C14        1.362551463     0.199093383     1.748813175    C.ar   1  noname
   15   C15       -2.920057291    -0.421370981    -0.903476155     C.3   1  noname
   16   H16       -3.127632462    -0.453217614    -1.983245951       H   1  noname
   17   C17       -3.403077520    -1.779186197    -0.386171976     C.3   1  noname
   18   H18       -4.444375671    -1.948747827    -0.682481477       H   1  noname
   19   H19       -3.361039546    -1.868416252     0.701135584       H   1  noname
   20   C20       -3.766202302     0.747329052    -0.390881607     C.3   1  noname
   21   H21       -4.812949517     0.615680401    -0.687261780       H   1  noname
   22   H22       -3.417572375     1.695051752    -0.816352008       H   1  noname
   23   H23       -3.751566830     0.848757526     0.696070550       H   1  noname
   24   H24       -2.801426550    -2.591909362    -0.808360763       H   1  noname
   25   H25       -1.196646020    -0.177397416    -2.901597408       H   1  noname
   26   H26        1.184513437     0.164825374    -2.907311399       H   1  noname
   27   C27        2.916254009     0.417429938    -0.917481362     C.3   1  noname
   28   H28        3.119316672     0.444600614    -1.998236552       H   1  noname
   29   C29        3.401418629     1.777467219    -0.408081514     C.3   1  noname
   30   H30        2.798001996     2.588360766    -0.831267321       H   1  noname
   31   H31        4.441468419     1.945735271    -0.709469307       H   1  noname
   32   H32        3.363922111     1.871403227     0.678995742       H   1  noname
   33   C33        3.764543411    -0.749048030    -0.403371883     C.3   1  noname
   34   H34        3.414147820    -1.698600348    -0.823276075       H   1  noname
   35   H35        3.754449395    -0.845770550     0.684060776       H   1  noname
   36   H36        4.810042265    -0.618692957    -0.704689003       H   1  noname


@<TRIPOS>BOND
    1      1      2    ar
    2      1      5    ar
    3      2      4    ar
    4      4      6    ar
    5      3      5    ar
    6      3      6    ar
    7      7      4    ar
    8      6     14    ar
    9      7      9    ar
   10      9     12    ar
   11     12     14    ar
   12      7     10    1
   13      8     14    1
   14     12     13    1
   15      9     11    1
   16     15     16    1
   17      2     15    1
   18     17     18    1
   19     17     19    1
   20     15     17    1
   21     20     21    1
   22     20     22    1
   23     20     23    1
   24     15     20    1
   25     17     24    1
   26      1     25    1
   27      5     26    1
   28     27     28    1
   29      3     27    1
   30     29     30    1
   31     29     31    1
   32     29     32    1
   33     27     29    1
   34     33     34    1
   35     33     35    1
   36     33     36    1
   37     27     33    1
