# Supplementary material for: A Molecular Modeling Case Study on the Thermodynamic Partition of DIPNs Derived from Naphthalene and C3-Sources Using Non-Shape-Selective Acid Catalysts
Source: Molecules. 2025 Sep 3;30(17):3606. doi: 10.3390/molecules30173606 (PMC12430352; doi:10.3390/molecules30173606)
Supplement: Supplementary file 1 [file molecules-30-03606-s001.zip › CD MMFF mol2/CD 1,5-DIPN_MMFF_Conf.mol2]

#
#	File Created by: Spartan'24 Export
#

@<TRIPOS>MOLECULE
M0001
36 37
SMALL
NO_CHARGES


@<TRIPOS>ATOM
    1   C1        -2.429785067    -0.757177993     0.083256515    C.ar   1  noname
    2   C2        -1.790777246     0.478350878     0.104235367    C.ar   1  noname
    3   C3        -0.276802975    -1.877018363     0.151631396    C.ar   1  noname
    4   C4        -0.383966649     0.602862856     0.134895065    C.ar   1  noname
    5   C5        -1.680474194    -1.921604408     0.105478167    C.ar   1  noname
    6   C6         0.383966649    -0.602862856     0.134895065    C.ar   1  noname
    7   C7         0.276802975     1.877018363     0.151631396    C.ar   1  noname
    8   H8         2.433262690    -1.353297858     0.074594881       H   1  noname
    9   C9         1.680474194     1.921604408     0.105478167    C.ar   1  noname
   10   H10        2.213526877     2.867725986     0.077190147       H   1  noname
   11   C11        2.429785067     0.757177993     0.083256515    C.ar   1  noname
   12   H12        3.514743453     0.807309692     0.046797776       H   1  noname
   13   C13        1.790777246    -0.478350878     0.104235367    C.ar   1  noname
   14   H14       -3.514743453    -0.807309692     0.046797776       H   1  noname
   15   H15       -2.433262690     1.353297858     0.074594881       H   1  noname
   16   C16       -0.502522827     3.196287956     0.177454543     C.3   1  noname
   17   H17       -1.447204152     3.037807982     0.708216127       H   1  noname
   18   C18       -0.811926583     3.656097058    -1.249718302     C.3   1  noname
   19   H19       -1.414287848     4.570870146    -1.240580004       H   1  noname
   20   H20       -1.372210337     2.894670434    -1.802874784       H   1  noname
   21   H21        0.106434266     3.863233448    -1.810805831       H   1  noname
   22   C22        0.179764346     4.330156681     0.958054991     C.3   1  noname
   23   H23       -0.507889617     5.175470597     1.075474769       H   1  noname
   24   H24        1.069975919     4.711018373     0.446859447       H   1  noname
   25   H25        0.473307664     3.998035097     1.959839730       H   1  noname
   26   H26       -2.213526877    -2.867725986     0.077190147       H   1  noname
   27   C27        0.502522827    -3.196287956     0.177454543     C.3   1  noname
   28   H28        1.447204152    -3.037807982     0.708216127       H   1  noname
   29   C29        0.811926583    -3.656097058    -1.249718302     C.3   1  noname
   30   H30        1.372210337    -2.894670434    -1.802874784       H   1  noname
   31   H31       -0.106434266    -3.863233448    -1.810805831       H   1  noname
   32   H32        1.414287848    -4.570870146    -1.240580004       H   1  noname
   33   C33       -0.179764346    -4.330156681     0.958054991     C.3   1  noname
   34   H34       -0.473307664    -3.998035097     1.959839730       H   1  noname
   35   H35        0.507889617    -5.175470597     1.075474769       H   1  noname
   36   H36       -1.069975919    -4.711018373     0.446859447       H   1  noname


@<TRIPOS>BOND
    1      1      2    ar
    2      1      5    ar
    3      2      4    ar
    4      4      6    ar
    5      3      5    ar
    6      3      6    ar
    7      7      4    ar
    8      6     13    ar
    9      7      9    ar
   10      9     11    ar
   11     11     13    ar
   12      8     13    1
   13     11     12    1
   14      9     10    1
   15      1     14    1
   16      2     15    1
   17     16     17    1
   18      7     16    1
   19     18     19    1
   20     18     20    1
   21     18     21    1
   22     16     18    1
   23     22     23    1
   24     22     24    1
   25     22     25    1
   26     16     22    1
   27      5     26    1
   28     27     28    1
   29      3     27    1
   30     29     30    1
   31     29     31    1
   32     29     32    1
   33     27     29    1
   34     33     34    1
   35     33     35    1
   36     33     36    1
   37     27     33    1
#
#	File Created by: Spartan'24 Export
#

@<TRIPOS>MOLECULE
M0002
36 37
SMALL
NO_CHARGES


@<TRIPOS>ATOM
    1   C1        -2.593789854    -0.881618093    -0.247794069    C.ar   1  noname
    2   C2        -1.969248712     0.358303669    -0.180129203    C.ar   1  noname
    3   C3        -0.440997903    -1.979475193     0.032105585    C.ar   1  noname
    4   C4        -0.574879553     0.497123126     0.000962816    C.ar   1  noname
    5   C5        -1.838218695    -2.035280482    -0.138407157    C.ar   1  noname
    6   C6         0.204588734    -0.700295601     0.095683511    C.ar   1  noname
    7   C7         0.060213948     1.782588949     0.081838296    C.ar   1  noname
    8   H8         2.255496199    -1.406360667     0.318139556       H   1  noname
    9   C9         1.457658111     1.850033974     0.203182292    C.ar   1  noname
   10   H10        1.976876732     2.803724448     0.229491931       H   1  noname
   11   C11        2.219163167     0.697786857     0.288537499    C.ar   1  noname
   12   H12        3.299203712     0.763808216     0.389515389       H   1  noname
   13   C13        1.599829170    -0.547525145     0.243524930    C.ar   1  noname
   14   H14       -3.669563398    -0.943300911    -0.387175435       H   1  noname
   15   H15       -2.613388270     1.226079986    -0.285713957       H   1  noname
   16   C16       -0.735444850     3.090538198     0.001842088     C.3   1  noname
   17   H17       -1.729396690     2.925611876     0.430792335       H   1  noname
   18   C18       -0.894644532     3.524114046    -1.457948273     C.3   1  noname
   19   H19       -1.506613728     4.429743286    -1.529164197       H   1  noname
   20   H20       -1.381344791     2.746355398    -2.056126447       H   1  noname
   21   H21        0.076353495     3.736651477    -1.919603509       H   1  noname
   22   C22       -0.158638060     4.247829931     0.831920055     C.3   1  noname
   23   H23       -0.867746094     5.083063682     0.860032610       H   1  noname
   24   H24        0.775536545     4.635902601     0.412859756       H   1  noname
   25   H25        0.029955213     3.936380511     1.865103163       H   1  noname
   26   H26       -2.353393092    -2.992456560    -0.192715030       H   1  noname
   27   C27        0.258013379    -3.338632056     0.131507902     C.3   1  noname
   28   H28       -0.522998993    -4.109904538     0.060627415       H   1  noname
   29   C29        0.916214777    -3.591550573     1.490633047     C.3   1  noname
   30   H30        0.207150130    -3.408190856     2.305696437       H   1  noname
   31   H31        1.793598964    -2.966997362     1.669803771       H   1  noname
   32   H32        1.244053977    -4.634602838     1.564325027       H   1  noname
   33   C33        1.191017788    -3.633140437    -1.046124921     C.3   1  noname
   34   H34        0.671598642    -3.484947833    -1.999534736       H   1  noname
   35   H35        1.528833994    -4.674979034    -1.010669858       H   1  noname
   36   H36        2.084950538    -3.006382053    -1.057018618       H   1  noname


@<TRIPOS>BOND
    1      1      2    ar
    2      1      5    ar
    3      2      4    ar
    4      4      6    ar
    5      3      5    ar
    6      3      6    ar
    7      7      4    ar
    8      6     13    ar
    9      7      9    ar
   10      9     11    ar
   11     11     13    ar
   12      8     13    1
   13     11     12    1
   14      9     10    1
   15      1     14    1
   16      2     15    1
   17     16     17    1
   18      7     16    1
   19     18     19    1
   20     18     20    1
   21     18     21    1
   22     16     18    1
   23     22     23    1
   24     22     24    1
   25     22     25    1
   26     16     22    1
   27      5     26    1
   28     27     28    1
   29      3     27    1
   30     29     30    1
   31     29     31    1
   32     29     32    1
   33     27     29    1
   34     33     34    1
   35     33     35    1
   36     33     36    1
   37     27     33    1
#
#	File Created by: Spartan'24 Export
#

@<TRIPOS>MOLECULE
M0003
36 37
SMALL
NO_CHARGES


@<TRIPOS>ATOM
    1   C1        -2.416053443    -0.810524357     0.001186317    C.ar   1  noname
    2   C2        -1.800718851     0.436289590     0.000111289    C.ar   1  noname
    3   C3        -0.235568278    -1.883281354     0.001456026    C.ar   1  noname
    4   C4        -0.398343236     0.596302268    -0.000346669    C.ar   1  noname
    5   C5        -1.641634933    -1.955609087     0.001849736    C.ar   1  noname
    6   C6         0.398343236    -0.596302268     0.000346669    C.ar   1  noname
    7   C7         0.235568278     1.883281354    -0.001456026    C.ar   1  noname
    8   H8         2.465260055    -1.291428498     0.000363301       H   1  noname
    9   C9         1.641634933     1.955609087    -0.001849736    C.ar   1  noname
   10   H10        2.149305733     2.918226193    -0.002687605       H   1  noname
   11   C11        2.416053443     0.810524357    -0.001186317    C.ar   1  noname
   12   H12        3.500175967     0.883019445    -0.001502307       H   1  noname
   13   C13        1.800718851    -0.436289590    -0.000111289    C.ar   1  noname
   14   H14       -3.500175967    -0.883019445     0.001502307       H   1  noname
   15   H15       -2.465260055     1.291428498    -0.000363301       H   1  noname
   16   C16       -0.484220548     3.235676582    -0.002286663     C.3   1  noname
   17   H17        0.292218690     4.014835378    -0.003053230       H   1  noname
   18   C18       -1.286489162     3.503645255     1.274030526     C.3   1  noname
   19   H19       -1.632375065     4.543293573     1.292660340       H   1  noname
   20   H20       -0.666165499     3.344359929     2.163168576       H   1  noname
   21   H21       -2.170518757     2.870390525     1.371090839       H   1  noname
   22   C22       -1.287106377     3.501748928    -1.278612468     C.3   1  noname
   23   H23       -1.633001622     4.541368542    -1.298619676       H   1  noname
   24   H24       -2.171182578     2.868351005    -1.374304282       H   1  noname
   25   H25       -0.667212706     3.341142495    -2.167812752       H   1  noname
   26   H26       -2.149305733    -2.918226193     0.002687605       H   1  noname
   27   C27        0.484220548    -3.235676582     0.002286663     C.3   1  noname
   28   H28       -0.292218690    -4.014835378     0.003053230       H   1  noname
   29   C29        1.287106377    -3.501748927     1.278612468     C.3   1  noname
   30   H30        0.667212706    -3.341142495     2.167812752       H   1  noname
   31   H31        2.171182578    -2.868351005     1.374304282       H   1  noname
   32   H32        1.633001622    -4.541368542     1.298619676       H   1  noname
   33   C33        1.286489162    -3.503645255    -1.274030526     C.3   1  noname
   34   H34        0.666165499    -3.344359929    -2.163168576       H   1  noname
   35   H35        1.632375065    -4.543293573    -1.292660339       H   1  noname
   36   H36        2.170518757    -2.870390526    -1.371090839       H   1  noname


@<TRIPOS>BOND
    1      1      2    ar
    2      1      5    ar
    3      2      4    ar
    4      4      6    ar
    5      3      5    ar
    6      3      6    ar
    7      7      4    ar
    8      6     13    ar
    9      7      9    ar
   10      9     11    ar
   11     11     13    ar
   12      8     13    1
   13     11     12    1
   14      9     10    1
   15      1     14    1
   16      2     15    1
   17     16     17    1
   18      7     16    1
   19     18     19    1
   20     18     20    1
   21     18     21    1
   22     16     18    1
   23     22     23    1
   24     22     24    1
   25     22     25    1
   26     16     22    1
   27      5     26    1
   28     27     28    1
   29      3     27    1
   30     29     30    1
   31     29     31    1
   32     29     32    1
   33     27     29    1
   34     33     34    1
   35     33     35    1
   36     33     36    1
   37     27     33    1
