# Supplementary material for: A Molecular Modeling Case Study on the Thermodynamic Partition of DIPNs Derived from Naphthalene and C3-Sources Using Non-Shape-Selective Acid Catalysts
Source: Molecules. 2025 Sep 3;30(17):3606. doi: 10.3390/molecules30173606 (PMC12430352; doi:10.3390/molecules30173606)
Supplement: Supplementary file 1 [file molecules-30-03606-s001.zip › CD MMFF mol2/CD 1,6-DIPN_MMFF_Conf.mol2]

#
#	File Created by: Spartan'24 Export
#

@<TRIPOS>MOLECULE
M0001
36 37
SMALL
NO_CHARGES


@<TRIPOS>ATOM
    1   H1         3.825288044     1.350526516    -0.138216428       H   1  noname
    2   C2         2.742788249     1.262704118    -0.101308688    C.ar   1  noname
    3   C3         2.122398855     0.013193320     0.093446526    C.ar   1  noname
    4   C4         0.606318189     2.360921957    -0.236267630    C.ar   1  noname
    5   C5         0.691857223    -0.058306520     0.087571539    C.ar   1  noname
    6   C6         1.993960877     2.423943558    -0.258610452    C.ar   1  noname
    7   C7        -0.054955665     1.137459788    -0.070960047    C.ar   1  noname
    8   C8        -0.049474847    -1.255414852     0.223666928    C.ar   1  noname
    9   H9         2.493136610     3.378624016    -0.400985144       H   1  noname
   10   H10       -2.012140991     2.038207694    -0.190400051       H   1  noname
   11   H11        0.040571577     3.281748247    -0.360083032       H   1  noname
   12   C12       -1.449249172    -1.272260198     0.219815113    C.ar   1  noname
   13   H13        0.451035487    -2.213688928     0.328200578       H   1  noname
   14   H14       -1.961627807    -2.225581000     0.329376909       H   1  noname
   15   C15       -2.175055595    -0.090309526     0.076123117    C.ar   1  noname
   16   C16       -1.461823695     1.106532420    -0.070316893    C.ar   1  noname
   17   C17        2.988689475    -1.235988140     0.265126647     C.3   1  noname
   18   H18        2.443576505    -1.960227009     0.879986034       H   1  noname
   19   C19        3.274920601    -1.871568317    -1.097745503     C.3   1  noname
   20   H20        3.848080449    -1.195219931    -1.742058280       H   1  noname
   21   H21        2.347440256    -2.122504337    -1.623772006       H   1  noname
   22   H22        3.851737457    -2.795432531    -0.981659094       H   1  noname
   23   C23        4.302935365    -1.003388789     1.024615940     C.3   1  noname
   24   H24        5.020568995    -0.414631999     0.443873190       H   1  noname
   25   H25        4.783719521    -1.961757977     1.251538250       H   1  noname
   26   H26        4.123399963    -0.487609752     1.974246363       H   1  noname
   27   C27       -3.692122140    -0.125731497     0.075373828     C.3   1  noname
   28   H28       -4.016892661    -1.166248194     0.209381653       H   1  noname
   29   C29       -4.265335279     0.354520749    -1.260259742     C.3   1  noname
   30   H30       -4.037008898     1.409140346    -1.449035379       H   1  noname
   31   H31       -5.354976531     0.243077798    -1.273613967       H   1  noname
   32   H32       -3.858454351    -0.229315621    -2.093455394       H   1  noname
   33   C33       -4.275226563     0.678466983     1.240088152     C.3   1  noname
   34   H34       -4.049091112     1.746902635     1.154860420       H   1  noname
   35   H35       -3.874108708     0.327724422     2.197538398       H   1  noname
   36   H36       -5.364879683     0.571490552     1.273918143       H   1  noname


@<TRIPOS>BOND
    1      1      2    1
    2      2      3    ar
    3      2      6    ar
    4      3      5    ar
    5      5      7    ar
    6      4      6    ar
    7      4      7    ar
    8      8      5    ar
    9      7     16    ar
   10      8     12    ar
   11     12     15    ar
   12     15     16    ar
   13      4     11    1
   14      6      9    1
   15      8     13    1
   16     10     16    1
   17     12     14    1
   18     17     18    1
   19      3     17    1
   20     19     20    1
   21     19     21    1
   22     19     22    1
   23     17     19    1
   24     23     24    1
   25     23     25    1
   26     23     26    1
   27     17     23    1
   28     27     28    1
   29     15     27    1
   30     29     30    1
   31     29     31    1
   32     29     32    1
   33     27     29    1
   34     33     34    1
   35     33     35    1
   36     33     36    1
   37     27     33    1
#
#	File Created by: Spartan'24 Export
#

@<TRIPOS>MOLECULE
M0002
36 37
SMALL
NO_CHARGES


@<TRIPOS>ATOM
    1   H1         3.811796136     1.647533597    -0.177263593       H   1  noname
    2   C2         2.729956973     1.552158437    -0.139749065    C.ar   1  noname
    3   C3         2.118489267     0.298916990     0.059155276    C.ar   1  noname
    4   C4         0.585703922     2.634772014    -0.277529871    C.ar   1  noname
    5   C5         0.688486863     0.217277900     0.053952904    C.ar   1  noname
    6   C6         1.972870679     2.707553341    -0.300498761    C.ar   1  noname
    7   C7        -0.066886533     1.407179828    -0.108142834    C.ar   1  noname
    8   C8        -0.044219526    -0.984639945     0.194072658    C.ar   1  noname
    9   H9         2.465232730     3.665289191    -0.446050351       H   1  noname
   10   H10       -2.031830106     2.293071375    -0.229631947       H   1  noname
   11   H11        0.013436893     3.551180532    -0.404091151       H   1  noname
   12   C12       -1.443806258    -1.011656105     0.190725700    C.ar   1  noname
   13   H13        0.463162010    -1.938982828     0.301430496       H   1  noname
   14   H14       -1.947920869    -1.968683354     0.303298223       H   1  noname
   15   C15       -2.178182868     0.164851277     0.043539066    C.ar   1  noname
   16   C16       -1.473576595     1.366064916    -0.106930065    C.ar   1  noname
   17   C17        2.993632199    -0.943568910     0.234538707     C.3   1  noname
   18   H18        2.453921969    -1.669550396     0.852107958       H   1  noname
   19   C19        3.283635084    -1.581668501    -1.126359569     C.3   1  noname
   20   H20        3.851701197    -0.903458490    -1.773221538       H   1  noname
   21   H21        2.357683934    -1.840875450    -1.651067108       H   1  noname
   22   H22        3.866991650    -2.501062617    -1.007497933       H   1  noname
   23   C23        4.306603087    -0.699239399     0.992548217     C.3   1  noname
   24   H24        5.019791840    -0.107402534     0.409464536       H   1  noname
   25   H25        4.794210963    -1.653455108     1.222395306       H   1  noname
   26   H26        4.123943940    -0.181578200     1.940557318       H   1  noname
   27   C27       -3.695709230     0.168530915     0.037020140     C.3   1  noname
   28   H28       -4.042638930     1.203335519    -0.084348167       H   1  noname
   29   C29       -4.265807280    -0.341885100     1.362851289     C.3   1  noname
   30   H30       -4.016810442    -1.394121493     1.538365487       H   1  noname
   31   H31       -5.357581495    -0.253109953     1.371714318       H   1  noname
   32   H32       -3.875438963     0.238723463     2.206143313       H   1  noname
   33   C33       -4.254405641    -0.633101200    -1.141286579     C.3   1  noname
   34   H34       -4.002869525    -1.696866185    -1.069306911       H   1  noname
   35   H35       -3.857438082    -0.259872766    -2.091949030       H   1  noname
   36   H36       -5.346128992    -0.551660762    -1.178956439       H   1  noname


@<TRIPOS>BOND
    1      1      2    1
    2      2      3    ar
    3      2      6    ar
    4      3      5    ar
    5      5      7    ar
    6      4      6    ar
    7      4      7    ar
    8      8      5    ar
    9      7     16    ar
   10      8     12    ar
   11     12     15    ar
   12     15     16    ar
   13      4     11    1
   14      6      9    1
   15      8     13    1
   16     10     16    1
   17     12     14    1
   18     17     18    1
   19      3     17    1
   20     19     20    1
   21     19     21    1
   22     19     22    1
   23     17     19    1
   24     23     24    1
   25     23     25    1
   26     23     26    1
   27     17     23    1
   28     27     28    1
   29     15     27    1
   30     29     30    1
   31     29     31    1
   32     29     32    1
   33     27     29    1
   34     33     34    1
   35     33     35    1
   36     33     36    1
   37     27     33    1
#
#	File Created by: Spartan'24 Export
#

@<TRIPOS>MOLECULE
M0003
36 37
SMALL
NO_CHARGES


@<TRIPOS>ATOM
    1   H1         4.006278885     1.398100843    -0.377260723       H   1  noname
    2   C2         2.920466807     1.325652144    -0.347495467    C.ar   1  noname
    3   C3         2.293309136     0.096061592    -0.049396127    C.ar   1  noname
    4   C4         0.795620116     2.418705454    -0.581290189    C.ar   1  noname
    5   C5         0.863080664     0.037788271    -0.018976961    C.ar   1  noname
    6   C6         2.182320058     2.472792836    -0.610213012    C.ar   1  noname
    7   C7         0.127372091     1.222454883    -0.290597922    C.ar   1  noname
    8   C8         0.100625966    -1.119277594     0.263543809    C.ar   1  noname
    9   H9         2.687628002     3.407435658    -0.837138417       H   1  noname
   10   H10       -1.817704574     2.137285885    -0.484333431       H   1  noname
   11   H11        0.235194819     3.327564682    -0.789720421       H   1  noname
   12   C12       -1.299764419    -1.114145762     0.278620267    C.ar   1  noname
   13   H13        0.580979635    -2.065878180     0.481831487       H   1  noname
   14   H14       -1.823932107    -2.040407955     0.503783002       H   1  noname
   15   C15       -2.009976116     0.054139716     0.010576925    C.ar   1  noname
   16   C16       -1.279813329     1.214666258    -0.272386672    C.ar   1  noname
   17   C17        3.231679876    -1.080993600     0.218067213     C.3   1  noname
   18   H18        4.260741766    -0.706372969     0.117497044       H   1  noname
   19   C19        3.150203256    -1.608036272     1.652922570     C.3   1  noname
   20   H20        2.205125413    -2.108246789     1.874497311       H   1  noname
   21   H21        3.270261732    -0.792015540     2.374317915       H   1  noname
   22   H22        3.950170437    -2.334053330     1.836466685       H   1  noname
   23   C23        3.121360324    -2.194448212    -0.826571833     C.3   1  noname
   24   H24        2.174249581    -2.735990081    -0.779756252       H   1  noname
   25   H25        3.920861717    -2.929935309    -0.683069385       H   1  noname
   26   H26        3.221244104    -1.788603633    -1.839502495       H   1  noname
   27   C27       -3.527028490     0.043869045     0.030653228     C.3   1  noname
   28   H28       -3.865889634    -0.971846780     0.274816569       H   1  noname
   29   C29       -4.110664679     0.393262105    -1.340668984     C.3   1  noname
   30   H30       -3.869559001     1.419113392    -1.639793769       H   1  noname
   31   H31       -5.201901584     0.298353381    -1.329820329       H   1  noname
   32   H32       -3.723365731    -0.279599567    -2.113901765       H   1  noname
   33   C33       -4.082125348     0.973501501     1.112726374     C.3   1  noname
   34   H34       -3.839836629     2.023405473     0.915302274       H   1  noname
   35   H35       -3.674385633     0.716225570     2.096692663       H   1  noname
   36   H36       -5.172827111     0.889472886     1.169578818       H   1  noname


@<TRIPOS>BOND
    1      1      2    1
    2      2      3    ar
    3      2      6    ar
    4      3      5    ar
    5      5      7    ar
    6      4      6    ar
    7      4      7    ar
    8      8      5    ar
    9      7     16    ar
   10      8     12    ar
   11     12     15    ar
   12     15     16    ar
   13      4     11    1
   14      6      9    1
   15      8     13    1
   16     10     16    1
   17     12     14    1
   18     17     18    1
   19      3     17    1
   20     19     20    1
   21     19     21    1
   22     19     22    1
   23     17     19    1
   24     23     24    1
   25     23     25    1
   26     23     26    1
   27     17     23    1
   28     27     28    1
   29     15     27    1
   30     29     30    1
   31     29     31    1
   32     29     32    1
   33     27     29    1
   34     33     34    1
   35     33     35    1
   36     33     36    1
   37     27     33    1
#
#	File Created by: Spartan'24 Export
#

@<TRIPOS>MOLECULE
M0004
36 37
SMALL
NO_CHARGES


@<TRIPOS>ATOM
    1   H1         3.996723479     1.705196175    -0.378402374       H   1  noname
    2   C2         2.911385761     1.622089030    -0.362336951    C.ar   1  noname
    3   C3         2.292648766     0.384194818    -0.081541334    C.ar   1  noname
    4   C4         0.778978157     2.696507479    -0.613175917    C.ar   1  noname
    5   C5         0.862793017     0.311955512    -0.068875164    C.ar   1  noname
    6   C6         2.165347959     2.764144724    -0.624908117    C.ar   1  noname
    7   C7         0.118874985     1.491600997    -0.340017437    C.ar   1  noname
    8   C8         0.108355361    -0.854629582     0.195287832    C.ar   1  noname
    9   H9         2.664257176     3.705382370    -0.838336211       H   1  noname
   10   H10       -1.833912893     2.388655659    -0.549908338       H   1  noname
   11   H11        0.212329257     3.601588382    -0.821198345       H   1  noname
   12   C12       -1.292064306    -0.863310373     0.193530589    C.ar   1  noname
   13   H13        0.595273359    -1.798257911     0.411892713       H   1  noname
   14   H14       -1.808429507    -1.796773941     0.405138299       H   1  noname
   15   C15       -2.010485559     0.300385083    -0.073904353    C.ar   1  noname
   16   C16       -1.288367367     1.469929683    -0.338828877    C.ar   1  noname
   17   C17        3.239102897    -0.785907905     0.187964189     C.3   1  noname
   18   H18        4.265617810    -0.400632430     0.102796795       H   1  noname
   19   C19        3.145516751    -1.325165304     1.617535154     C.3   1  noname
   20   H20        2.202743989    -1.836182377     1.823736794       H   1  noname
   21   H21        3.248989649    -0.513822678     2.346734313       H   1  noname
   22   H22        3.950224808    -2.044912785     1.805004338       H   1  noname
   23   C23        3.152147464    -1.891981712    -0.866677711     C.3   1  noname
   24   H24        2.209842129    -2.442956140    -0.835599041       H   1  noname
   25   H25        3.956962576    -2.620880630    -0.719316959       H   1  noname
   26   H26        3.260258303    -1.477106539    -1.875095059       H   1  noname
   27   C27       -3.527553729     0.324305573    -0.083411497     C.3   1  noname
   28   H28       -3.860088166     1.344470719    -0.317067512       H   1  noname
   29   C29       -4.104303789    -0.031633951     1.289160674     C.3   1  noname
   30   H30       -3.868787291    -1.061681825     1.578243435       H   1  noname
   31   H31       -5.194835296     0.071589177     1.286790609       H   1  noname
   32   H32       -3.706476697     0.632053986     2.064978353       H   1  noname
   33   C33       -4.097743513    -0.592429031    -1.168662259     C.3   1  noname
   34   H34       -3.861955902    -1.645652536    -0.981152419       H   1  noname
   35   H35       -3.695216866    -0.330475515    -2.153544890       H   1  noname
   36   H36       -5.188152772    -0.499656198    -1.216833321       H   1  noname


@<TRIPOS>BOND
    1      1      2    1
    2      2      3    ar
    3      2      6    ar
    4      3      5    ar
    5      5      7    ar
    6      4      6    ar
    7      4      7    ar
    8      8      5    ar
    9      7     16    ar
   10      8     12    ar
   11     12     15    ar
   12     15     16    ar
   13      4     11    1
   14      6      9    1
   15      8     13    1
   16     10     16    1
   17     12     14    1
   18     17     18    1
   19      3     17    1
   20     19     20    1
   21     19     21    1
   22     19     22    1
   23     17     19    1
   24     23     24    1
   25     23     25    1
   26     23     26    1
   27     17     23    1
   28     27     28    1
   29     15     27    1
   30     29     30    1
   31     29     31    1
   32     29     32    1
   33     27     29    1
   34     33     34    1
   35     33     35    1
   36     33     36    1
   37     27     33    1
