# Supplementary material for: A Molecular Modeling Case Study on the Thermodynamic Partition of DIPNs Derived from Naphthalene and C3-Sources Using Non-Shape-Selective Acid Catalysts
Source: Molecules. 2025 Sep 3;30(17):3606. doi: 10.3390/molecules30173606 (PMC12430352; doi:10.3390/molecules30173606)
Supplement: Supplementary file 1 [file molecules-30-03606-s001.zip › CD MMFF mol2/CD 1,7-DIPN_MMFF_Conf.mol2]

#
#	File Created by: Spartan'24 Export
#

@<TRIPOS>MOLECULE
M0001
36 37
SMALL
NO_CHARGES


@<TRIPOS>ATOM
    1   H1        -3.827483177    -0.067563516    -1.174893475       H   1  noname
    2   C2        -2.772990718    -0.059569513    -1.437186915    C.ar   1  noname
    3   C3        -1.776907358    -0.119763052    -0.442743288    C.ar   1  noname
    4   C4        -1.109438049     0.047561506    -3.171704674    C.ar   1  noname
    5   C5        -0.400278629    -0.059461915    -0.835233578    C.ar   1  noname
    6   C6        -2.443511340     0.017460392    -2.786128608    C.ar   1  noname
    7   C7        -0.085961477     0.015563058    -2.216512310    C.ar   1  noname
    8   C8         0.692839290    -0.062051715     0.069572492    C.ar   1  noname
    9   H9        -3.228120215     0.056155124    -3.536954053       H   1  noname
   10   H10        1.492011214     0.119105663    -3.697644234       H   1  noname
   11   H11       -0.873657530     0.106757376    -4.231963987       H   1  noname
   12   C12        2.034719736    -0.009344921    -0.350891709    C.ar   1  noname
   13   H13        0.505193513    -0.096408571     1.139037101       H   1  noname
   14   C14        2.299239238     0.050883644    -1.718718207    C.ar   1  noname
   15   H15        3.322291347     0.092511428    -2.084952021       H   1  noname
   16   C16        1.251420927     0.064931687    -2.637839810    C.ar   1  noname
   17   C17       -2.188956521    -0.208024316     1.028266030     C.3   1  noname
   18   H18       -1.414322660    -0.754929660     1.576783096       H   1  noname
   19   C19       -3.474756180    -1.006501700     1.288206139     C.3   1  noname
   20   H20       -4.367589375    -0.486580037     0.925595600       H   1  noname
   21   H21       -3.610909148    -1.165042557     2.364061745       H   1  noname
   22   H22       -3.431231383    -1.990853929     0.809453947       H   1  noname
   23   C23       -2.313877434     1.195396369     1.627062622     C.3   1  noname
   24   H24       -3.100401914     1.773710847     1.129017009       H   1  noname
   25   H25       -1.378492027     1.756872496     1.528945640       H   1  noname
   26   H26       -2.558930537     1.142001676     2.693281551       H   1  noname
   27   C27        3.183525364    -0.013241437     0.642195491     C.3   1  noname
   28   H28        4.127887286     0.027137710     0.083018139       H   1  noname
   29   C29        3.208945714    -1.300495906     1.470253009     C.3   1  noname
   30   H30        3.245963409    -2.182623479     0.821340859       H   1  noname
   31   H31        2.325259334    -1.394282001     2.110741970       H   1  noname
   32   H32        4.092058572    -1.323636459     2.117946889       H   1  noname
   33   C33        3.147083548     1.219180390     1.549477307     C.3   1  noname
   34   H34        2.259814466     1.229987987     2.191823899       H   1  noname
   35   H35        3.141475573     2.141103875     0.957326329       H   1  noname
   36   H36        4.028087140     1.244053457     2.199960004       H   1  noname


@<TRIPOS>BOND
    1      1      2    1
    2      2      3    ar
    3      2      6    ar
    4      3      5    ar
    5      5      7    ar
    6      4      6    ar
    7      4      7    ar
    8      8      5    ar
    9      7     16    ar
   10      8     12    ar
   11     12     14    ar
   12     14     16    ar
   13      4     11    1
   14      6      9    1
   15      8     13    1
   16     10     16    1
   17     14     15    1
   18     17     18    1
   19      3     17    1
   20     19     20    1
   21     19     21    1
   22     19     22    1
   23     17     19    1
   24     23     24    1
   25     23     25    1
   26     23     26    1
   27     17     23    1
   28     27     28    1
   29     12     27    1
   30     29     30    1
   31     29     31    1
   32     29     32    1
   33     27     29    1
   34     33     34    1
   35     33     35    1
   36     33     36    1
   37     27     33    1
#
#	File Created by: Spartan'24 Export
#

@<TRIPOS>MOLECULE
M0002
36 37
SMALL
NO_CHARGES


@<TRIPOS>ATOM
    1   H1        -4.014027354    -0.079241183    -0.945918612       H   1  noname
    2   C2        -2.961186095    -0.072398963    -1.214861835    C.ar   1  noname
    3   C3        -1.959005945    -0.130706817    -0.226332994    C.ar   1  noname
    4   C4        -1.308332350     0.029951972    -2.959595241    C.ar   1  noname
    5   C5        -0.584607990    -0.071588628    -0.627080032    C.ar   1  noname
    6   C6        -2.640021200     0.001334695    -2.565919993    C.ar   1  noname
    7   C7        -0.279053380    -0.000117637    -2.010573280    C.ar   1  noname
    8   C8         0.514615712    -0.072113467     0.270742345    C.ar   1  noname
    9   H9        -3.429172558     0.038592036    -3.312032953       H   1  noname
   10   H10        1.289279607     0.099104888    -3.502136048       H   1  noname
   11   H11       -1.078996355     0.086482095    -4.021419528       H   1  noname
   12   C12        1.853709757    -0.021444213    -0.158540390    C.ar   1  noname
   13   H13        0.334965453    -0.103374362     1.342086445       H   1  noname
   14   C14        2.109309132     0.035249900    -1.528503708    C.ar   1  noname
   15   H15        3.129174004     0.075516226    -1.902815308       H   1  noname
   16   C16        1.055508688     0.047636578    -2.440667223    C.ar   1  noname
   17   C17       -2.363166776    -0.215473409     1.247004213     C.3   1  noname
   18   H18       -1.582378337    -0.754300260     1.794598239       H   1  noname
   19   C19       -3.642054410    -1.022090000     1.515825149     C.3   1  noname
   20   H20       -4.540289322    -0.510112706     1.155296342       H   1  noname
   21   H21       -3.772205941    -1.177418140     2.592890733       H   1  noname
   22   H22       -3.593593947    -2.007930509     1.040618704       H   1  noname
   23   C23       -2.495142668     1.189615154     1.840182229     C.3   1  noname
   24   H24       -3.288385427     1.760136953     1.343810266       H   1  noname
   25   H25       -1.564227745     1.757114044     1.734463714       H   1  noname
   26   H26       -2.734203899     1.139236990     2.907906085       H   1  noname
   27   C27        2.976469810    -0.026556021     0.864157521     C.3   1  noname
   28   H28        2.535815323    -0.079659768     1.868530475       H   1  noname
   29   C29        3.797779323     1.263769073     0.803215066     C.3   1  noname
   30   H30        3.155760883     2.142660085     0.929732173       H   1  noname
   31   H31        4.324469313     1.369841077    -0.151437734       H   1  noname
   32   H32        4.548801568     1.279826557     1.600474115       H   1  noname
   33   C33        3.876800409    -1.254407784     0.705658571     C.3   1  noname
   34   H34        4.408280811    -1.252483935    -0.252203938       H   1  noname
   35   H35        3.291135052    -2.178850378     0.760709113       H   1  noname
   36   H36        4.628176850    -1.285800144     1.502137320       H   1  noname


@<TRIPOS>BOND
    1      1      2    1
    2      2      3    ar
    3      2      6    ar
    4      3      5    ar
    5      5      7    ar
    6      4      6    ar
    7      4      7    ar
    8      8      5    ar
    9      7     16    ar
   10      8     12    ar
   11     12     14    ar
   12     14     16    ar
   13      4     11    1
   14      6      9    1
   15      8     13    1
   16     10     16    1
   17     14     15    1
   18     17     18    1
   19      3     17    1
   20     19     20    1
   21     19     21    1
   22     19     22    1
   23     17     19    1
   24     23     24    1
   25     23     25    1
   26     23     26    1
   27     17     23    1
   28     27     28    1
   29     12     27    1
   30     29     30    1
   31     29     31    1
   32     29     32    1
   33     27     29    1
   34     33     34    1
   35     33     35    1
   36     33     36    1
   37     27     33    1
#
#	File Created by: Spartan'24 Export
#

@<TRIPOS>MOLECULE
M0003
36 37
SMALL
NO_CHARGES


@<TRIPOS>ATOM
    1   H1        -4.040066345     0.069457659    -1.201832596       H   1  noname
    2   C2        -2.987324514     0.110330023    -1.476093261    C.ar   1  noname
    3   C3        -1.985639875     0.023445089    -0.484174824    C.ar   1  noname
    4   C4        -1.336835462     0.305158132    -3.208498062    C.ar   1  noname
    5   C5        -0.610925062     0.080646183    -0.880450015    C.ar   1  noname
    6   C6        -2.668364473     0.249392130    -2.821067175    C.ar   1  noname
    7   C7        -0.308589509     0.223078183    -2.261090692    C.ar   1  noname
    8   C8         0.497086915     0.006129945     0.001681520    C.ar   1  noname
    9   H9        -3.456917815     0.314144914    -3.565619578       H   1  noname
   10   H10        1.251612961     0.392858573    -3.755384838       H   1  noname
   11   H11       -1.106131643     0.414244291    -4.266013671       H   1  noname
   12   C12        1.834895642     0.066639219    -0.432205695    C.ar   1  noname
   13   H13        0.329486161    -0.102910382     1.066705606       H   1  noname
   14   C14        2.083572972     0.206693763    -1.795936779    C.ar   1  noname
   15   H15        3.102133941     0.257457097    -2.173038369       H   1  noname
   16   C16        1.023839275     0.283711574    -2.696893342    C.ar   1  noname
   17   C17       -2.485517939    -0.127176347     0.953108670     C.3   1  noname
   18   H18       -3.584586699    -0.137346301     0.915687150       H   1  noname
   19   C19       -2.140490765     1.068558113     1.844692695     C.3   1  noname
   20   H20       -1.073200234     1.151908111     2.060207709       H   1  noname
   21   H21       -2.658043311     0.985897925     2.807006987       H   1  noname
   22   H22       -2.457949613     2.006971180     1.376383419       H   1  noname
   23   C23       -2.108359159    -1.467214695     1.590129237     C.3   1  noname
   24   H24       -1.038774246    -1.564933480     1.787466954       H   1  noname
   25   H25       -2.403355602    -2.301497165     0.943860995       H   1  noname
   26   H26       -2.625397357    -1.590466424     2.548368588       H   1  noname
   27   C27        2.994740456    -0.016710161     0.544457531     C.3   1  noname
   28   H28        3.933144210     0.052039410    -0.021927270       H   1  noname
   29   C29        3.014296081    -1.357813974     1.282408726     C.3   1  noname
   30   H30        3.034370170    -2.193848097     0.574419138       H   1  noname
   31   H31        2.136357531    -1.485874464     1.924925080       H   1  noname
   32   H32        3.903879564    -1.434575490     1.916965464       H   1  noname
   33   C33        2.982505596     1.151038146     1.534269646     C.3   1  noname
   34   H34        2.103251688     1.126783500     2.187206955       H   1  noname
   35   H35        2.979817752     2.111337845     1.006612045       H   1  noname
   36   H36        3.871478709     1.122445973     2.173662052       H   1  noname


@<TRIPOS>BOND
    1      1      2    1
    2      2      3    ar
    3      2      6    ar
    4      3      5    ar
    5      5      7    ar
    6      4      6    ar
    7      4      7    ar
    8      8      5    ar
    9      7     16    ar
   10      8     12    ar
   11     12     14    ar
   12     14     16    ar
   13      4     11    1
   14      6      9    1
   15      8     13    1
   16     10     16    1
   17     14     15    1
   18     17     18    1
   19      3     17    1
   20     19     20    1
   21     19     21    1
   22     19     22    1
   23     17     19    1
   24     23     24    1
   25     23     25    1
   26     23     26    1
   27     17     23    1
   28     27     28    1
   29     12     27    1
   30     29     30    1
   31     29     31    1
   32     29     32    1
   33     27     29    1
   34     33     34    1
   35     33     35    1
   36     33     36    1
   37     27     33    1
#
#	File Created by: Spartan'24 Export
#

@<TRIPOS>MOLECULE
M0004
36 37
SMALL
NO_CHARGES


@<TRIPOS>ATOM
    1   H1        -4.224222222     0.055149408    -0.976434263       H   1  noname
    2   C2        -3.172761981     0.098919449    -1.255155246    C.ar   1  noname
    3   C3        -2.166396331     0.002712211    -0.268716047    C.ar   1  noname
    4   C4        -1.530581440     0.310826517    -2.993095907    C.ar   1  noname
    5   C5        -0.793224517     0.064039614    -0.670513909    C.ar   1  noname
    6   C6        -2.860228240     0.251014123    -2.600141903    C.ar   1  noname
    7   C7        -0.497912119     0.219868138    -2.051324315    C.ar   1  noname
    8   C8         0.319813227    -0.018649948     0.205276966    C.ar   1  noname
    9   H9        -3.652250086     0.322748799    -3.340350097       H   1  noname
   10   H10        1.054296522     0.404519840    -3.552070533       H   1  noname
   11   H11       -1.304856590     0.430162208    -4.050588480       H   1  noname
   12   C12        1.655274469     0.046465051    -0.235141028    C.ar   1  noname
   13   H13        0.158732998    -0.138055045     1.270683352       H   1  noname
   14   C14        1.896539519     0.199766485    -1.599108949    C.ar   1  noname
   15   H15        2.912241250     0.254623890    -1.982472772       H   1  noname
   16   C16        0.832054201     0.285109231    -2.493505719    C.ar   1  noname
   17   C17       -2.660345464    -0.161860115     1.169059241     C.3   1  noname
   18   H18       -3.759564223    -0.171885166     1.136175802       H   1  noname
   19   C19       -2.311951699     1.025299063     2.070588491     C.3   1  noname
   20   H20       -1.243721068     1.106963741     2.281894927       H   1  noname
   21   H21       -2.825080573     0.933089644     3.034403844       H   1  noname
   22   H22       -2.631948496     1.968051118     1.612830152       H   1  noname
   23   C23       -2.280497518    -1.507907338     1.791435757     C.3   1  noname
   24   H24       -1.210017661    -1.607387302     1.982780529       H   1  noname
   25   H25       -2.578506904    -2.335941985     1.138541344       H   1  noname
   26   H26       -2.793126634    -1.640365609     2.750815791       H   1  noname
   27   C27        2.788741648    -0.050350817     0.771142712     C.3   1  noname
   28   H28        2.358220100    -0.166278120     1.774629470       H   1  noname
   29   C29        3.633128704     1.226293947     0.791576176     C.3   1  noname
   30   H30        3.008783517     2.105310109     0.986937729       H   1  noname
   31   H31        4.152026250     1.390054543    -0.159172283       H   1  noname
   32   H32        4.392390306     1.172767708     1.579342605       H   1  noname
   33   C33        3.664245152    -1.279711962     0.515420858     C.3   1  noname
   34   H34        4.184431786    -1.219769791    -0.446768121       H   1  noname
   35   H35        3.062182135    -2.195221041     0.513030406       H   1  noname
   36   H36        4.424091984    -1.380370599     1.297993420       H   1  noname


@<TRIPOS>BOND
    1      1      2    1
    2      2      3    ar
    3      2      6    ar
    4      3      5    ar
    5      5      7    ar
    6      4      6    ar
    7      4      7    ar
    8      8      5    ar
    9      7     16    ar
   10      8     12    ar
   11     12     14    ar
   12     14     16    ar
   13      4     11    1
   14      6      9    1
   15      8     13    1
   16     10     16    1
   17     14     15    1
   18     17     18    1
   19      3     17    1
   20     19     20    1
   21     19     21    1
   22     19     22    1
   23     17     19    1
   24     23     24    1
   25     23     25    1
   26     23     26    1
   27     17     23    1
   28     27     28    1
   29     12     27    1
   30     29     30    1
   31     29     31    1
   32     29     32    1
   33     27     29    1
   34     33     34    1
   35     33     35    1
   36     33     36    1
   37     27     33    1
