# Supplementary material for: A Molecular Modeling Case Study on the Thermodynamic Partition of DIPNs Derived from Naphthalene and C3-Sources Using Non-Shape-Selective Acid Catalysts
Source: Molecules. 2025 Sep 3;30(17):3606. doi: 10.3390/molecules30173606 (PMC12430352; doi:10.3390/molecules30173606)
Supplement: Supplementary file 1 [file molecules-30-03606-s001.zip › CD MMFF mol2/CD 1,8-DIPN_MMFF_Conf.mol2]

#
#	File Created by: Spartan'24 Export
#

@<TRIPOS>MOLECULE
M0001
36 37
SMALL
NO_CHARGES


@<TRIPOS>ATOM
    1   H1        -3.448213200     0.404440490    -0.662150497       H   1  noname
    2   C2        -2.467633425     0.300181621    -1.121637457    C.ar   1  noname
    3   C3        -1.319971736     0.057622320    -0.326627367    C.ar   1  noname
    4   C4        -1.172135471     0.194284663    -3.116746847    C.ar   1  noname
    5   C5         0.000000000    -0.000000000    -0.940837494    C.ar   1  noname
    6   C6        -2.394857544     0.379015653    -2.499407228    C.ar   1  noname
    7   C7         0.000000000     0.000000000    -2.373874921    C.ar   1  noname
    8   C8         1.319971736    -0.057622320    -0.326627367    C.ar   1  noname
    9   H9        -3.290356286     0.547493747    -3.090056574       H   1  noname
   10   H10        1.141527873    -0.215636386    -4.204822263       H   1  noname
   11   H11       -1.141527873     0.215636386    -4.204822263       H   1  noname
   12   C12        2.467633425    -0.300181621    -1.121637457    C.ar   1  noname
   13   C13        2.394857544    -0.379015653    -2.499407228    C.ar   1  noname
   14   H14        3.290356286    -0.547493747    -3.090056574       H   1  noname
   15   C15        1.172135471    -0.194284663    -3.116746847    C.ar   1  noname
   16   C16       -1.597338495    -0.213256431     1.154478904     C.3   1  noname
   17   H17       -0.721273382    -0.662480054     1.614777841       H   1  noname
   18   C18       -2.687406927    -1.277118007     1.381253542     C.3   1  noname
   19   H19       -3.684605061    -0.928264724     1.094791101       H   1  noname
   20   H20       -2.734782058    -1.549284593     2.441868520       H   1  noname
   21   H21       -2.469505767    -2.187793733     0.812248293       H   1  noname
   22   C22       -1.958944022     1.075975823     1.898108191     C.3   1  noname
   23   H23       -2.917607605     1.483717237     1.558430790       H   1  noname
   24   H24       -1.202820822     1.853755905     1.748698247       H   1  noname
   25   H25       -2.041237098     0.888542705     2.974149012       H   1  noname
   26   C26        1.597338495     0.213256431     1.154478904     C.3   1  noname
   27   C27        1.958944022    -1.075975823     1.898108191     C.3   1  noname
   28   H28        1.202820822    -1.853755905     1.748698247       H   1  noname
   29   H29        2.041237098    -0.888542705     2.974149012       H   1  noname
   30   H30        2.917607605    -1.483717237     1.558430790       H   1  noname
   31   C31        2.687406927     1.277118007     1.381253542     C.3   1  noname
   32   H32        2.734782058     1.549284593     2.441868520       H   1  noname
   33   H33        2.469505767     2.187793733     0.812248293       H   1  noname
   34   H34        3.684605061     0.928264724     1.094791101       H   1  noname
   35   H35        3.448213200    -0.404440490    -0.662150497       H   1  noname
   36   H36        0.721273382     0.662480054     1.614777841       H   1  noname


@<TRIPOS>BOND
    1      1      2    1
    2      2      3    ar
    3      2      6    ar
    4      3      5    ar
    5      5      7    ar
    6      4      6    ar
    7      4      7    ar
    8      8      5    ar
    9      7     15    ar
   10      8     12    ar
   11     12     13    ar
   12     13     15    ar
   13      4     11    1
   14      6      9    1
   15     10     15    1
   16     13     14    1
   17     16     17    1
   18      3     16    1
   19     18     19    1
   20     18     20    1
   21     18     21    1
   22     16     18    1
   23     22     23    1
   24     22     24    1
   25     22     25    1
   26     16     22    1
   27     27     28    1
   28     27     29    1
   29     27     30    1
   30     26     27    1
   31     31     32    1
   32     31     33    1
   33     31     34    1
   34     26     31    1
   35     12     35    1
   36     26     36    1
   37     26      8    1
#
#	File Created by: Spartan'24 Export
#

@<TRIPOS>MOLECULE
M0002
36 37
SMALL
NO_CHARGES


@<TRIPOS>ATOM
    1   H1        -3.729707589     0.177333437    -0.694940724       H   1  noname
    2   C2        -2.739027202     0.159773672    -1.147740387    C.ar   1  noname
    3   C3        -1.571961276     0.076821545    -0.337789692    C.ar   1  noname
    4   C4        -1.440343799     0.201226149    -3.132273400    C.ar   1  noname
    5   C5        -0.237044554     0.053310690    -0.951171458    C.ar   1  noname
    6   C6        -2.677314486     0.221158959    -2.523916700    C.ar   1  noname
    7   C7        -0.254654355     0.120690806    -2.390096834    C.ar   1  noname
    8   C8         1.112388893    -0.025895333    -0.375131200    C.ar   1  noname
    9   H9        -3.584597601     0.283942273    -3.116811601       H   1  noname
   10   H10        0.859154733     0.163641987    -4.251769045       H   1  noname
   11   H11       -1.413438454     0.250596163    -4.220004904       H   1  noname
   12   C12        2.258449597    -0.031438497    -1.217623676    C.ar   1  noname
   13   C13        2.163725558     0.035926704    -2.591493526    C.ar   1  noname
   14   H14        3.056435254     0.029824109    -3.209236075       H   1  noname
   15   C15        0.912496814     0.111201968    -3.165167741    C.ar   1  noname
   16   C16       -1.916113934     0.021143270     1.152355327     C.3   1  noname
   17   H17       -3.013389435     0.059765940     1.240208519       H   1  noname
   18   C18       -1.510375994     1.281434696     1.922383470     C.3   1  noname
   19   H19       -1.583009503     1.127483632     3.003622551       H   1  noname
   20   H20       -2.189457493     2.103943038     1.664059770       H   1  noname
   21   H21       -0.512881092     1.649203746     1.685738410       H   1  noname
   22   C22       -1.612084849    -1.332531834     1.801224446     C.3   1  noname
   23   H23       -0.645263798    -1.753100785     1.528039836       H   1  noname
   24   H24       -2.351962623    -2.072525115     1.470477394       H   1  noname
   25   H25       -1.676448842    -1.273939238     2.892315044       H   1  noname
   26   C26        1.455237697    -0.108280191     1.114491306     C.3   1  noname
   27   C27        2.180876094    -1.415653645     1.471469648     C.3   1  noname
   28   H28        1.628362834    -2.288060143     1.106403781       H   1  noname
   29   H29        2.279074724    -1.510923073     2.558607704       H   1  noname
   30   H30        3.190075531    -1.461393998     1.049037330       H   1  noname
   31   C31        2.278772104     1.100317794     1.588086029     C.3   1  noname
   32   H32        2.380154492     1.086867043     2.679016400       H   1  noname
   33   H33        1.796880219     2.042915441     1.307146578       H   1  noname
   34   H34        3.289991459     1.106492435     1.168059795       H   1  noname
   35   H35        3.258414013    -0.090095660    -0.791550879       H   1  noname
   36   H36        0.558586869    -0.101177986     1.713974494       H   1  noname


@<TRIPOS>BOND
    1      1      2    1
    2      2      3    ar
    3      2      6    ar
    4      3      5    ar
    5      5      7    ar
    6      4      6    ar
    7      4      7    ar
    8      8      5    ar
    9      7     15    ar
   10      8     12    ar
   11     12     13    ar
   12     13     15    ar
   13      4     11    1
   14      6      9    1
   15     10     15    1
   16     13     14    1
   17     16     17    1
   18      3     16    1
   19     18     19    1
   20     18     20    1
   21     18     21    1
   22     16     18    1
   23     22     23    1
   24     22     24    1
   25     22     25    1
   26     16     22    1
   27     27     28    1
   28     27     29    1
   29     27     30    1
   30     26     27    1
   31     31     32    1
   32     31     33    1
   33     31     34    1
   34     26     31    1
   35     12     35    1
   36     26     36    1
   37     26      8    1
