# Supplementary material for: A Molecular Modeling Case Study on the Thermodynamic Partition of DIPNs Derived from Naphthalene and C3-Sources Using Non-Shape-Selective Acid Catalysts
Source: Molecules. 2025 Sep 3;30(17):3606. doi: 10.3390/molecules30173606 (PMC12430352; doi:10.3390/molecules30173606)
Supplement: Supplementary file 1 [file molecules-30-03606-s001.zip › CD MMFF mol2/CD 2,3-DIPN_MMFF_Conf.mol2]

#
#	File Created by: Spartan'24 Export
#

@<TRIPOS>MOLECULE
M0001
36 37
SMALL
NO_CHARGES


@<TRIPOS>ATOM
    1   C1        -0.708567000    -0.014590527     0.431931151    C.ar   1  noname
    2   H2        -2.470822406     0.037444629    -0.828177000       H   1  noname
    3   C3        -1.383427033     0.012891952    -0.808869141    C.ar   1  noname
    4   C4         1.383427033    -0.012891952    -0.808869141    C.ar   1  noname
    5   C5        -0.702427232     0.011541545    -2.036637617    C.ar   1  noname
    6   C6         0.708567000     0.014590527     0.431931151    C.ar   1  noname
    7   C7         0.702427232    -0.011541545    -2.036637617    C.ar   1  noname
    8   C8        -1.390441798     0.026173896    -3.262281194    C.ar   1  noname
    9   H9         2.477704723    -0.044689467    -3.280963017       H   1  noname
   10   H10        2.470822406    -0.037444629    -0.828177000       H   1  noname
   11   C11       -0.695361861     0.013713361    -4.472465336    C.ar   1  noname
   12   H12       -2.477704723     0.044689467    -3.280963017       H   1  noname
   13   H13       -1.240595593     0.024161881    -5.412379320       H   1  noname
   14   C14        0.695361861    -0.013713361    -4.472465336    C.ar   1  noname
   15   H15        1.240595593    -0.024161881    -5.412379320       H   1  noname
   16   C16        1.390441798    -0.026173896    -3.262281194    C.ar   1  noname
   17   C17       -1.528446572    -0.041755551     1.721344129     C.3   1  noname
   18   H18       -0.916656919    -0.459701268     2.527061099       H   1  noname
   19   C19        1.528446572     0.041755551     1.721344129     C.3   1  noname
   20   H20        0.916656919     0.459701268     2.527061099       H   1  noname
   21   C21        1.942269197    -1.377489837     2.116916823     C.3   1  noname
   22   H22        2.597981670    -1.829527697     1.364162131       H   1  noname
   23   H23        1.068502673    -2.028795979     2.228848156       H   1  noname
   24   H24        2.479658349    -1.372713432     3.071295970       H   1  noname
   25   C25        2.757914522     0.959850432     1.662800833     C.3   1  noname
   26   H26        3.539210128     0.570897039     1.001890624       H   1  noname
   27   H27        3.202233938     1.061241558     2.659470486       H   1  noname
   28   H28        2.483705992     1.962217949     1.316051224       H   1  noname
   29   C29       -1.942269197     1.377489837     2.116916823     C.3   1  noname
   30   H30       -2.597981670     1.829527697     1.364162131       H   1  noname
   31   H31       -1.068502673     2.028795979     2.228848156       H   1  noname
   32   H32       -2.479658349     1.372713432     3.071295970       H   1  noname
   33   C33       -2.757914522    -0.959850432     1.662800833     C.3   1  noname
   34   H34       -3.539210128    -0.570897039     1.001890624       H   1  noname
   35   H35       -3.202233938    -1.061241558     2.659470486       H   1  noname
   36   H36       -2.483705992    -1.962217949     1.316051224       H   1  noname


@<TRIPOS>BOND
    1      1      3    ar
    2      1      6    ar
    3      3      5    ar
    4      5      7    ar
    5      4      6    ar
    6      4      7    ar
    7      8      5    ar
    8      7     16    ar
    9      8     11    ar
   10     11     14    ar
   11     14     16    ar
   12      2      3    1
   13      4     10    1
   14      8     12    1
   15      9     16    1
   16     14     15    1
   17     11     13    1
   18     17     18    1
   19      1     17    1
   20     19     20    1
   21      6     19    1
   22     21     22    1
   23     21     23    1
   24     21     24    1
   25     19     21    1
   26     25     26    1
   27     25     27    1
   28     25     28    1
   29     19     25    1
   30     29     30    1
   31     29     31    1
   32     29     32    1
   33     17     29    1
   34     33     34    1
   35     33     35    1
   36     33     36    1
   37     17     33    1
#
#	File Created by: Spartan'24 Export
#

@<TRIPOS>MOLECULE
M0002
36 37
SMALL
NO_CHARGES


@<TRIPOS>ATOM
    1   C1        -0.507968536     0.055870878     0.326436583    C.ar   1  noname
    2   H2        -2.257300343     0.164188046    -0.948495666       H   1  noname
    3   C3        -1.172426431     0.070118963    -0.925138372    C.ar   1  noname
    4   C4         1.574532316    -0.169439838    -0.905107400    C.ar   1  noname
    5   C5        -0.493005422    -0.032201605    -2.148958790    C.ar   1  noname
    6   C6         0.900501790    -0.066922339     0.337782848    C.ar   1  noname
    7   C7         0.904796624    -0.154108151    -2.138937019    C.ar   1  noname
    8   C8        -1.174581196    -0.015677114    -3.378302897    C.ar   1  noname
    9   H9         2.679172280    -0.352426995    -3.369285302       H   1  noname
   10   H10        2.660138730    -0.264707146    -0.914107964       H   1  noname
   11   C11       -0.477508446    -0.118869767    -4.582956324    C.ar   1  noname
   12   H12       -2.257772368     0.078168510    -3.403836451       H   1  noname
   13   H13       -1.017137187    -0.104727048    -5.526040852       H   1  noname
   14   C14        0.908245309    -0.239732178    -4.573210162    C.ar   1  noname
   15   H15        1.455261258    -0.320364844    -5.508669645       H   1  noname
   16   C16        1.595843645    -0.257307115    -3.358806969    C.ar   1  noname
   17   C17       -1.369650134     0.175133520     1.578809385     C.3   1  noname
   18   H18       -0.746366642     0.151862481     2.470210868       H   1  noname
   19   C19        1.793510095    -0.101597208     1.576896460     C.3   1  noname
   20   H20        2.830684049    -0.204621079     1.225741309       H   1  noname
   21   C21        1.791483255     1.208889789     2.368238364     C.3   1  noname
   22   H22        0.844044856     1.411394444     2.871038377       H   1  noname
   23   H23        2.003808806     2.059325655     1.710579786       H   1  noname
   24   H24        2.567540516     1.185748530     3.141534885       H   1  noname
   25   C25        1.569098967    -1.333681530     2.457356656     C.3   1  noname
   26   H26        0.603972403    -1.333409785     2.967245026       H   1  noname
   27   H27        2.342099087    -1.391775795     3.231878296       H   1  noname
   28   H28        1.626751283    -2.251660739     1.861681839       H   1  noname
   29   C29       -2.121411477     1.510565186     1.627106268     C.3   1  noname
   30   H30       -2.862259959     1.598805406     0.825522805       H   1  noname
   31   H31       -1.427128614     2.353315859     1.536018941       H   1  noname
   32   H32       -2.653060386     1.616298107     2.579165466       H   1  noname
   33   C33       -2.341266660    -1.003090293     1.715211047     C.3   1  noname
   34   H34       -3.091051323    -1.017019508     0.917208669       H   1  noname
   35   H35       -2.877399846    -0.948627162     2.669067274       H   1  noname
   36   H36       -1.804190298    -1.957718135     1.687122661       H   1  noname


@<TRIPOS>BOND
    1      1      3    ar
    2      1      6    ar
    3      3      5    ar
    4      5      7    ar
    5      4      6    ar
    6      4      7    ar
    7      8      5    ar
    8      7     16    ar
    9      8     11    ar
   10     11     14    ar
   11     14     16    ar
   12      2      3    1
   13      4     10    1
   14      8     12    1
   15      9     16    1
   16     14     15    1
   17     11     13    1
   18     17     18    1
   19      1     17    1
   20     19     20    1
   21      6     19    1
   22     21     22    1
   23     21     23    1
   24     21     24    1
   25     19     21    1
   26     25     26    1
   27     25     27    1
   28     25     28    1
   29     19     25    1
   30     29     30    1
   31     29     31    1
   32     29     32    1
   33     17     29    1
   34     33     34    1
   35     33     35    1
   36     33     36    1
   37     17     33    1
