# Supplementary material for: A Molecular Modeling Case Study on the Thermodynamic Partition of DIPNs Derived from Naphthalene and C3-Sources Using Non-Shape-Selective Acid Catalysts
Source: Molecules. 2025 Sep 3;30(17):3606. doi: 10.3390/molecules30173606 (PMC12430352; doi:10.3390/molecules30173606)
Supplement: Supplementary file 1 [file molecules-30-03606-s001.zip › CD MMFF mol2/CD 2,6-DIPN_MMFF_Conf.mol2]

#
#	File Created by: Spartan'24 Export
#

@<TRIPOS>MOLECULE
M0001
36 37
SMALL
NO_CHARGES


@<TRIPOS>ATOM
    1   C1         0.102936351     0.000000000    -2.551257576    C.ar   1  noname
    2   H2         2.118605831    -0.000000000    -1.779862571       H   1  noname
    3   C3         1.060879470    -0.000000000    -1.524183457    C.ar   1  noname
    4   C4        -1.640615318     0.000000000    -0.856913636    C.ar   1  noname
    5   C5         0.684421682    -0.000000000    -0.169132204    C.ar   1  noname
    6   C6        -1.251930503     0.000000000    -2.199266501    C.ar   1  noname
    7   C7        -0.684421682     0.000000000     0.169132204    C.ar   1  noname
    8   C8         1.640615318    -0.000000000     0.856913636    C.ar   1  noname
    9   H9        -2.021647233     0.000000000    -2.967901017       H   1  noname
   10   H10       -2.118605831     0.000000000     1.779862571       H   1  noname
   11   H11       -2.701739968     0.000000000    -0.618404741       H   1  noname
   12   C12        1.251930503    -0.000000000     2.199266501    C.ar   1  noname
   13   H13        2.701739968    -0.000000000     0.618404741       H   1  noname
   14   H14        2.021647233    -0.000000000     2.967901017       H   1  noname
   15   C15       -0.102936351    -0.000000000     2.551257576    C.ar   1  noname
   16   C16       -1.060879470     0.000000000     1.524183457    C.ar   1  noname
   17   C17        0.502925754     0.000000000    -4.015938913     C.3   1  noname
   18   H18       -0.409701688     0.000000000    -4.626802067       H   1  noname
   19   C19       -0.502925754    -0.000000000     4.015938913     C.3   1  noname
   20   H20        0.409701688    -0.000000000     4.626802067       H   1  noname
   21   C21        1.288919341    -1.260670771    -4.384772222     C.3   1  noname
   22   H22        2.249810961    -1.312817796    -3.861388178       H   1  noname
   23   H23        1.495012203    -1.284539120    -5.460355981       H   1  noname
   24   H24        0.721778182    -2.163497291    -4.132032594       H   1  noname
   25   C25        1.288919341     1.260670771    -4.384772222     C.3   1  noname
   26   H26        2.249810961     1.312817796    -3.861388178       H   1  noname
   27   H27        0.721778182     2.163497291    -4.132032594       H   1  noname
   28   H28        1.495012203     1.284539120    -5.460355981       H   1  noname
   29   C29       -1.288919341    -1.260670771     4.384772222     C.3   1  noname
   30   H30       -2.249810961    -1.312817796     3.861388178       H   1  noname
   31   H31       -1.495012203    -1.284539120     5.460355981       H   1  noname
   32   H32       -0.721778182    -2.163497291     4.132032594       H   1  noname
   33   C33       -1.288919341     1.260670771     4.384772222     C.3   1  noname
   34   H34       -2.249810961     1.312817796     3.861388178       H   1  noname
   35   H35       -0.721778182     2.163497291     4.132032594       H   1  noname
   36   H36       -1.495012203     1.284539120     5.460355981       H   1  noname


@<TRIPOS>BOND
    1      1      3    ar
    2      1      6    ar
    3      3      5    ar
    4      5      7    ar
    5      4      6    ar
    6      4      7    ar
    7      8      5    ar
    8      7     16    ar
    9      8     12    ar
   10     12     15    ar
   11     15     16    ar
   12      2      3    1
   13      4     11    1
   14      6      9    1
   15      8     13    1
   16     10     16    1
   17     12     14    1
   18     17     18    1
   19      1     17    1
   20     19     20    1
   21     15     19    1
   22     21     22    1
   23     21     23    1
   24     21     24    1
   25     17     21    1
   26     25     26    1
   27     25     27    1
   28     25     28    1
   29     17     25    1
   30     29     30    1
   31     29     31    1
   32     29     32    1
   33     19     29    1
   34     33     34    1
   35     33     35    1
   36     33     36    1
   37     19     33    1
#
#	File Created by: Spartan'24 Export
#

@<TRIPOS>MOLECULE
M0002
36 37
SMALL
NO_CHARGES


@<TRIPOS>ATOM
    1   C1        -0.176201266     0.000000000    -2.626183055    C.ar   1  noname
    2   H2         1.844588678    -0.000000000    -1.868315393       H   1  noname
    3   C3         0.788597671    -0.000000000    -1.605553537    C.ar   1  noname
    4   C4        -1.908342317     0.000000000    -0.920165741    C.ar   1  noname
    5   C5         0.421235167    -0.000000000    -0.248007316    C.ar   1  noname
    6   C6        -1.528671102     0.000000000    -2.265108538    C.ar   1  noname
    7   C7        -0.945294596     0.000000000     0.099495130    C.ar   1  noname
    8   C8         1.384338402    -0.000000000     0.771532004    C.ar   1  noname
    9   H9        -2.303524315     0.000000000    -3.028565541       H   1  noname
   10   H10       -2.368435938     0.000000000     1.721354334       H   1  noname
   11   H11       -2.967847187     0.000000000    -0.674575372       H   1  noname
   12   C12        1.004909867    -0.000000000     2.116506582    C.ar   1  noname
   13   H13        2.443825052    -0.000000000     0.525836802       H   1  noname
   14   H14        1.780602700    -0.000000000     2.878674874       H   1  noname
   15   C15       -0.347792327     0.000000000     2.477676796    C.ar   1  noname
   16   C16       -1.312448755     0.000000000     1.457180876    C.ar   1  noname
   17   C17        0.213964323     0.000000000    -4.093512381     C.3   1  noname
   18   H18       -0.702736525     0.000000000    -4.698245688       H   1  noname
   19   C19       -0.786477540     0.000000000     3.931291696     C.3   1  noname
   20   H20       -1.884090124     0.000000000     3.965243183       H   1  noname
   21   C21        0.997469081    -1.260670468    -4.467605340     C.3   1  noname
   22   H22        1.961845155    -1.312818834    -3.950669859       H   1  noname
   23   H23        1.196352023    -1.284536872    -5.544545617       H   1  noname
   24   H24        0.432033487    -2.163497336    -4.211074086       H   1  noname
   25   C25        0.997469081     1.260670468    -4.467605340     C.3   1  noname
   26   H26        1.961845155     1.312818834    -3.950669859       H   1  noname
   27   H27        0.432033487     2.163497336    -4.211074086       H   1  noname
   28   H28        1.196352023     1.284536872    -5.544545617       H   1  noname
   29   C29       -0.315660247     1.260594304     4.660919406     C.3   1  noname
   30   H30        0.776579836     1.312664432     4.726474479       H   1  noname
   31   H31       -0.711130047     1.284338858     5.682175010       H   1  noname
   32   H32       -0.662589223     2.163465290     4.146046148       H   1  noname
   33   C33       -0.315660247    -1.260594304     4.660919406     C.3   1  noname
   34   H34        0.776579836    -1.312664432     4.726474479       H   1  noname
   35   H35       -0.662589223    -2.163465290     4.146046148       H   1  noname
   36   H36       -0.711130047    -1.284338858     5.682175010       H   1  noname


@<TRIPOS>BOND
    1      1      3    ar
    2      1      6    ar
    3      3      5    ar
    4      5      7    ar
    5      4      6    ar
    6      4      7    ar
    7      8      5    ar
    8      7     16    ar
    9      8     12    ar
   10     12     15    ar
   11     15     16    ar
   12      2      3    1
   13      4     11    1
   14      6      9    1
   15      8     13    1
   16     10     16    1
   17     12     14    1
   18     17     18    1
   19      1     17    1
   20     19     20    1
   21     15     19    1
   22     21     22    1
   23     21     23    1
   24     21     24    1
   25     17     21    1
   26     25     26    1
   27     25     27    1
   28     25     28    1
   29     17     25    1
   30     29     30    1
   31     29     31    1
   32     29     32    1
   33     19     29    1
   34     33     34    1
   35     33     35    1
   36     33     36    1
   37     19     33    1
#
#	File Created by: Spartan'24 Export
#

@<TRIPOS>MOLECULE
M0003
36 37
SMALL
NO_CHARGES


@<TRIPOS>ATOM
    1   C1         0.069730257     0.000000000    -2.552458374    C.ar   1  noname
    2   H2         2.095078704    -0.000000000    -1.808838820       H   1  noname
    3   C3         1.040769042    -0.000000000    -1.538040629    C.ar   1  noname
    4   C4        -1.651637289     0.000000000    -0.835445061    C.ar   1  noname
    5   C5         0.682152277    -0.000000000    -0.178073730    C.ar   1  noname
    6   C6        -1.280669809     0.000000000    -2.182790769    C.ar   1  noname
    7   C7        -0.682152277     0.000000000     0.178073730    C.ar   1  noname
    8   C8         1.651637289    -0.000000000     0.835445061    C.ar   1  noname
    9   H9        -2.061135308     0.000000000    -2.940071914       H   1  noname
   10   H10       -2.095078704     0.000000000     1.808838820       H   1  noname
   11   H11       -2.709563067     0.000000000    -0.583127103       H   1  noname
   12   C12        1.280669809     0.000000000     2.182790769    C.ar   1  noname
   13   H13        2.709563067    -0.000000000     0.583127103       H   1  noname
   14   H14        2.061135308     0.000000000     2.940071914       H   1  noname
   15   C15       -0.069730257     0.000000000     2.552458374    C.ar   1  noname
   16   C16       -1.040769042     0.000000000     1.538040629    C.ar   1  noname
   17   C17        0.499281106     0.000000000    -4.008799328     C.3   1  noname
   18   H18        1.596658966    -0.000000000    -4.049641159       H   1  noname
   19   C19       -0.499281106     0.000000000     4.008799328     C.3   1  noname
   20   H20       -1.596658966     0.000000000     4.049641159       H   1  noname
   21   C21        0.023892250     1.260593693    -4.735458018     C.3   1  noname
   22   H22       -1.068737951     1.312664347    -4.794152822       H   1  noname
   23   H23        0.412941057     1.284336455    -5.759176978       H   1  noname
   24   H24        0.374048546     2.163465228    -4.222775197       H   1  noname
   25   C25        0.023892250    -1.260593693    -4.735458018     C.3   1  noname
   26   H26       -1.068737951    -1.312664347    -4.794152822       H   1  noname
   27   H27        0.374048546    -2.163465228    -4.222775197       H   1  noname
   28   H28        0.412941057    -1.284336455    -5.759176978       H   1  noname
   29   C29       -0.023892250     1.260593693     4.735458018     C.3   1  noname
   30   H30        1.068737951     1.312664347     4.794152822       H   1  noname
   31   H31       -0.412941057     1.284336455     5.759176978       H   1  noname
   32   H32       -0.374048546     2.163465228     4.222775197       H   1  noname
   33   C33       -0.023892250    -1.260593693     4.735458018     C.3   1  noname
   34   H34        1.068737951    -1.312664347     4.794152822       H   1  noname
   35   H35       -0.374048546    -2.163465228     4.222775197       H   1  noname
   36   H36       -0.412941057    -1.284336455     5.759176978       H   1  noname


@<TRIPOS>BOND
    1      1      3    ar
    2      1      6    ar
    3      3      5    ar
    4      5      7    ar
    5      4      6    ar
    6      4      7    ar
    7      8      5    ar
    8      7     16    ar
    9      8     12    ar
   10     12     15    ar
   11     15     16    ar
   12      2      3    1
   13      4     11    1
   14      6      9    1
   15      8     13    1
   16     10     16    1
   17     12     14    1
   18     17     18    1
   19      1     17    1
   20     19     20    1
   21     15     19    1
   22     21     22    1
   23     21     23    1
   24     21     24    1
   25     17     21    1
   26     25     26    1
   27     25     27    1
   28     25     28    1
   29     17     25    1
   30     29     30    1
   31     29     31    1
   32     29     32    1
   33     19     29    1
   34     33     34    1
   35     33     35    1
   36     33     36    1
   37     19     33    1
