# Supplementary material for: A Molecular Modeling Case Study on the Thermodynamic Partition of DIPNs Derived from Naphthalene and C3-Sources Using Non-Shape-Selective Acid Catalysts
Source: Molecules. 2025 Sep 3;30(17):3606. doi: 10.3390/molecules30173606 (PMC12430352; doi:10.3390/molecules30173606)
Supplement: Supplementary file 1 [file molecules-30-03606-s001.zip › CD MMFF mol2/CD 2,7-DIPN_MMFF_Conf.mol2]

#
#	File Created by: Spartan'24 Export
#

@<TRIPOS>MOLECULE
M0001
36 37
SMALL
NO_CHARGES


@<TRIPOS>ATOM
    1   C1         2.453046769     0.000000000     0.436854539    C.ar   1  noname
    2   H2         1.224033461    -0.000000000    -1.337038400       H   1  noname
    3   C3         1.227085733    -0.000000000    -0.248824881    C.ar   1  noname
    4   C4         1.223542379     0.000000000     2.533852238    C.ar   1  noname
    5   C5        -0.000000000    -0.000000000     0.438497617    C.ar   1  noname
    6   C6         2.434410724     0.000000000     1.836575429    C.ar   1  noname
    7   C7        -0.000000000     0.000000000     1.848507229    C.ar   1  noname
    8   C8        -1.227085733    -0.000000000    -0.248824881    C.ar   1  noname
    9   H9         3.364413702     0.000000000     2.400783629       H   1  noname
   10   H10       -1.244054442     0.000000000     3.621224795       H   1  noname
   11   H11        1.244054442     0.000000000     3.621224795       H   1  noname
   12   C12       -2.453046769    -0.000000000     0.436854539    C.ar   1  noname
   13   H13       -1.224033461    -0.000000000    -1.337038400       H   1  noname
   14   C14       -2.434410724     0.000000000     1.836575429    C.ar   1  noname
   15   H15       -3.364413702     0.000000000     2.400783629       H   1  noname
   16   C16       -1.223542379     0.000000000     2.533852238    C.ar   1  noname
   17   C17        3.780080757    -0.000000000    -0.300936237     C.3   1  noname
   18   H18        4.590981525    -0.000000000     0.439658218       H   1  noname
   19   C19       -3.780080757     0.000000000    -0.300936237     C.3   1  noname
   20   H20       -4.590981525    -0.000000000     0.439658218       H   1  noname
   21   C21        3.950779494    -1.260675307    -1.152216780     C.3   1  noname
   22   H22        3.213349961    -1.312802946    -1.960575558       H   1  noname
   23   H23        3.840547816    -2.163499267    -0.541168999       H   1  noname
   24   H24        4.946181514    -1.284575831    -1.608864539       H   1  noname
   25   C25        3.950779494     1.260675307    -1.152216780     C.3   1  noname
   26   H26        3.213349961     1.312802946    -1.960575559       H   1  noname
   27   H27        4.946181514     1.284575831    -1.608864539       H   1  noname
   28   H28        3.840547816     2.163499267    -0.541168999       H   1  noname
   29   C29       -3.950779494    -1.260675307    -1.152216780     C.3   1  noname
   30   H30       -3.840547816    -2.163499267    -0.541168999       H   1  noname
   31   H31       -3.213349961    -1.312802946    -1.960575559       H   1  noname
   32   H32       -4.946181514    -1.284575831    -1.608864539       H   1  noname
   33   C33       -3.950779494     1.260675307    -1.152216780     C.3   1  noname
   34   H34       -3.213349961     1.312802946    -1.960575558       H   1  noname
   35   H35       -3.840547816     2.163499267    -0.541168999       H   1  noname
   36   H36       -4.946181514     1.284575831    -1.608864539       H   1  noname


@<TRIPOS>BOND
    1      1      3    ar
    2      1      6    ar
    3      3      5    ar
    4      5      7    ar
    5      4      6    ar
    6      4      7    ar
    7      8      5    ar
    8      7     16    ar
    9      8     12    ar
   10     12     14    ar
   11     14     16    ar
   12      2      3    1
   13      4     11    1
   14      6      9    1
   15      8     13    1
   16     10     16    1
   17     14     15    1
   18     17     18    1
   19      1     17    1
   20     19     20    1
   21     12     19    1
   22     21     22    1
   23     21     23    1
   24     21     24    1
   25     17     21    1
   26     25     26    1
   27     25     27    1
   28     25     28    1
   29     17     25    1
   30     29     30    1
   31     29     31    1
   32     29     32    1
   33     19     29    1
   34     33     34    1
   35     33     35    1
   36     33     36    1
   37     19     33    1
#
#	File Created by: Spartan'24 Export
#

@<TRIPOS>MOLECULE
M0002
36 37
SMALL
NO_CHARGES


@<TRIPOS>ATOM
    1   C1         2.590425133    -0.000000000     0.185555505    C.ar   1  noname
    2   H2         1.350903099    -0.000000000    -1.581004917       H   1  noname
    3   C3         1.360391947    -0.000000000    -0.492831925    C.ar   1  noname
    4   C4         1.373402966     0.000000000     2.289803092    C.ar   1  noname
    5   C5         0.137347053     0.000000000     0.201751585    C.ar   1  noname
    6   C6         2.580104965    -0.000000000     1.585357784    C.ar   1  noname
    7   C7         0.145811918     0.000000000     1.611741107    C.ar   1  noname
    8   C8        -1.094020279     0.000000000    -0.478069348    C.ar   1  noname
    9   H9         3.513437640    -0.000000000     2.144041392       H   1  noname
   10   H10       -1.087505751     0.000000000     3.391920127       H   1  noname
   11   H11        1.400372239     0.000000000     3.377036687       H   1  noname
   12   C12       -2.315707545     0.000000000     0.214802678    C.ar   1  noname
   13   H13       -1.098830670     0.000000000    -1.566617979       H   1  noname
   14   C14       -2.288665761     0.000000000     1.614632701    C.ar   1  noname
   15   H15       -3.214232408     0.000000000     2.185509814       H   1  noname
   16   C16       -1.073558012     0.000000000     2.304440597    C.ar   1  noname
   17   C17        3.913083519    -0.000000000    -0.560064378     C.3   1  noname
   18   H18        4.728342067    -0.000000000     0.175731692       H   1  noname
   19   C19       -3.622229609     0.000000000    -0.558843505     C.3   1  noname
   20   H20       -3.392687659     0.000000000    -1.632721315       H   1  noname
   21   C21        4.078775195    -1.260676465    -1.412330208     C.3   1  noname
   22   H22        3.336587343    -1.312817705    -2.216320531       H   1  noname
   23   H23        3.972167848    -2.163498813    -0.800637247       H   1  noname
   24   H24        5.071465054    -1.284564602    -1.874845504       H   1  noname
   25   C25        4.078775195     1.260676465    -1.412330208     C.3   1  noname
   26   H26        3.336587343     1.312817705    -2.216320531       H   1  noname
   27   H27        5.071465054     1.284564601    -1.874845504       H   1  noname
   28   H28        3.972167848     2.163498813    -0.800637247       H   1  noname
   29   C29       -4.443272329     1.260602136    -0.276208810     C.3   1  noname
   30   H30       -3.860349095     2.163462691    -0.489924228       H   1  noname
   31   H31       -4.768170855     1.312681259     0.768647598       H   1  noname
   32   H32       -5.340295588     1.284356752    -0.904466765       H   1  noname
   33   C33       -4.443272329    -1.260602136    -0.276208810     C.3   1  noname
   34   H34       -4.768170855    -1.312681259     0.768647598       H   1  noname
   35   H35       -3.860349095    -2.163462691    -0.489924228       H   1  noname
   36   H36       -5.340295588    -1.284356752    -0.904466765       H   1  noname


@<TRIPOS>BOND
    1      1      3    ar
    2      1      6    ar
    3      3      5    ar
    4      5      7    ar
    5      4      6    ar
    6      4      7    ar
    7      8      5    ar
    8      7     16    ar
    9      8     12    ar
   10     12     14    ar
   11     14     16    ar
   12      2      3    1
   13      4     11    1
   14      6      9    1
   15      8     13    1
   16     10     16    1
   17     14     15    1
   18     17     18    1
   19      1     17    1
   20     19     20    1
   21     12     19    1
   22     21     22    1
   23     21     23    1
   24     21     24    1
   25     17     21    1
   26     25     26    1
   27     25     27    1
   28     25     28    1
   29     17     25    1
   30     29     30    1
   31     29     31    1
   32     29     32    1
   33     19     29    1
   34     33     34    1
   35     33     35    1
   36     33     36    1
   37     19     33    1
#
#	File Created by: Spartan'24 Export
#

@<TRIPOS>MOLECULE
M0003
36 37
SMALL
NO_CHARGES


@<TRIPOS>ATOM
    1   C1         2.453165659    -0.000000000    -0.034850110    C.ar   1  noname
    2   H2         1.225722228    -0.000000000    -1.808999553       H   1  noname
    3   C3         1.227359931    -0.000000000    -0.720444956    C.ar   1  noname
    4   C4         1.223468849     0.000000000     2.062121089    C.ar   1  noname
    5   C5        -0.000000000    -0.000000000    -0.033330805    C.ar   1  noname
    6   C6         2.434452174     0.000000000     1.365110693    C.ar   1  noname
    7   C7         0.000000000     0.000000000     1.376687499    C.ar   1  noname
    8   C8        -1.227359931     0.000000000    -0.720444956    C.ar   1  noname
    9   H9         3.363392991     0.000000000     1.930481062       H   1  noname
   10   H10       -1.243880134    -0.000000000     3.149500483       H   1  noname
   11   H11        1.243880134     0.000000000     3.149500483       H   1  noname
   12   C12       -2.453165659     0.000000000    -0.034850110    C.ar   1  noname
   13   H13       -1.225722228     0.000000000    -1.808999553       H   1  noname
   14   C14       -2.434452174    -0.000000000     1.365110693    C.ar   1  noname
   15   H15       -3.363392991    -0.000000000     1.930481062       H   1  noname
   16   C16       -1.223468849    -0.000000000     2.062121089    C.ar   1  noname
   17   C17        3.755080864    -0.000000000    -0.816234416     C.3   1  noname
   18   H18        3.519170021    -0.000000000    -1.888730586       H   1  noname
   19   C19       -3.755080864     0.000000000    -0.816234416     C.3   1  noname
   20   H20       -3.519170021     0.000000000    -1.888730586       H   1  noname
   21   C21        4.577795544     1.260599190    -0.538476055     C.3   1  noname
   22   H22        4.908892768     1.312673442     0.504432952       H   1  noname
   23   H23        3.993620089     2.163464201    -0.748723935       H   1  noname
   24   H24        5.471072915     1.284349959    -1.172048989       H   1  noname
   25   C25        4.577795544    -1.260599190    -0.538476055     C.3   1  noname
   26   H26        4.908892768    -1.312673442     0.504432952       H   1  noname
   27   H27        5.471072915    -1.284349959    -1.172048989       H   1  noname
   28   H28        3.993620089    -2.163464201    -0.748723935       H   1  noname
   29   C29       -4.577795544     1.260599190    -0.538476055     C.3   1  noname
   30   H30       -3.993620089     2.163464201    -0.748723935       H   1  noname
   31   H31       -4.908892768     1.312673442     0.504432952       H   1  noname
   32   H32       -5.471072915     1.284349959    -1.172048989       H   1  noname
   33   C33       -4.577795544    -1.260599190    -0.538476055     C.3   1  noname
   34   H34       -4.908892768    -1.312673442     0.504432952       H   1  noname
   35   H35       -3.993620089    -2.163464201    -0.748723935       H   1  noname
   36   H36       -5.471072915    -1.284349959    -1.172048989       H   1  noname


@<TRIPOS>BOND
    1      1      3    ar
    2      1      6    ar
    3      3      5    ar
    4      5      7    ar
    5      4      6    ar
    6      4      7    ar
    7      8      5    ar
    8      7     16    ar
    9      8     12    ar
   10     12     14    ar
   11     14     16    ar
   12      2      3    1
   13      4     11    1
   14      6      9    1
   15      8     13    1
   16     10     16    1
   17     14     15    1
   18     17     18    1
   19      1     17    1
   20     19     20    1
   21     12     19    1
   22     21     22    1
   23     21     23    1
   24     21     24    1
   25     17     21    1
   26     25     26    1
   27     25     27    1
   28     25     28    1
   29     17     25    1
   30     29     30    1
   31     29     31    1
   32     29     32    1
   33     19     29    1
   34     33     34    1
   35     33     35    1
   36     33     36    1
   37     19     33    1
