# Supplementary material for: A Molecular Modeling Case Study on the Thermodynamic Partition of DIPNs Derived from Naphthalene and C3-Sources Using Non-Shape-Selective Acid Catalysts
Source: Molecules. 2025 Sep 3;30(17):3606. doi: 10.3390/molecules30173606 (PMC12430352; doi:10.3390/molecules30173606)
Supplement: Supplementary file 1 [file molecules-30-03606-s001.zip › Molecules Thermo Partition DIPNs.xlsx]

## Sheet: Blad1
Contents		Computational eq partitions: line 5-30, column A-AY
		Experimental eq partitions: line 32-45
DIPN			T =	473	K	523	K			T =	473	K	523	K			T =	473	K	523	K				T =	473	K	523	K			T =	473	K	523	K			T =	473	K	523	K
Isomer	p	MMFF (kJ/mol)	E-rel (kJ/mol)	p*e-Erel/RT	%	p*e-Erel/RT	%		cMMFF (kJ/mol)	E-rel (kJ/mol)	p*e-Erel/RT	%	p*e-Erel/RT	%		B3PW91/MMFF	E-rel (kJ/mol)	p*e-Erel/RT	%	p*e-Erel/RT	%			B3PW91/cMMFF	E-rel (kJ/mol)	p*e-Erel/RT	%	p*e-Erel/RT	%		MP2/MMFF	E-rel (kJ/mol)	p*e-Erel/RT	%	p*e-Erel/RT	%		MP2/cMMFF	E-rel (kJ/mol)	p*e-Erel/RT	%	p*e-Erel/RT	%
1,2-DIPN	4	243.13	57.99	1.57703e-06	3.87956e-05	6.458e-06	0.000156621		483.9	41.86	9.53197e-05	0.00215794	0.000263718	0.00574862		-1.63184e+06	41.75	9.80236e-05	0.00187714	0.000270475	0.00486422			-1.63184e+06	45.8	3.49995e-05	0.000767266	0.000106566	0.00222741		-1.6268e+06	32.57	0.0010119	0.0126033	0.00223364	0.0260894		-1.6268e+06	36.29	0.00039293	0.0066792	0.000949433	0.0150586
1,3-DIPN	4	205.13	19.99	0.0247989	0.610063	0.0403168	0.977771		454.56	12.52	0.165727	3.7519	0.224688	4.89782		-1.63188e+06	7.86	0.542036	10.3799	0.656166	11.8005			-1.63188e+06	11.91	0.193535	4.24271	0.258527	5.40365		-1.62683e+06	3.14	1.80007	22.42	1.94286	22.6931		-1.62683e+06	6.86	0.69898	11.8816	0.825834	13.0983
1,4-DIPN	2	229.5	44.36	2.52384e-05	0.000620875	7.42017e-05	0.00179955		469.34	27.3	0.00193246	0.0437489	0.00375269	0.0818025		-1.63186e+06	20.38	0.0112288	0.215029	0.0184291	0.331428			-1.63186e+06	24.43	0.00400925	0.0878915	0.00726097	0.151767		-1.62682e+06	12.96	0.074092	0.922822	0.101532	1.18592		-1.62682e+06	16.68	0.0287705	0.489054	0.0431573	0.684504
1,5-DIPN	2	229.28	44.14	2.66905e-05	0.000656599	7.80525e-05	0.00189295		468.15	26.11	0.00261535	0.0592089	0.004934	0.107553		-1.63186e+06	20.96	0.00968898	0.185543	0.0161278	0.290041			-1.63186e+06	25.01	0.00345947	0.0758392	0.00635426	0.132815		-1.62682e+06	14.3	0.052697	0.656346	0.0746046	0.8714		-1.62682e+06	18.02	0.0204627	0.347834	0.0317115	0.502966
1,6-DIPN	4	205.17	20.03	0.0245479	0.603889	0.0399476	0.968817		455.41	13.37	0.133513	3.02259	0.184792	4.02815		-1.63188e+06	9.23	0.382587	7.32649	0.478829	8.61125			-1.63188e+06	11.46	0.216998	4.75707	0.286715	5.99284		-1.62682e+06	5.97	0.876503	10.9169	1.01341	11.8369		-1.62683e+06	7.87	0.540659	9.19038	0.654659	10.3833
1,7-DIPN	4	204.97	19.83	0.0258286	0.635396	0.041828	1.01442		456.61	14.57	0.0984007	2.2277	0.140226	3.05669		-1.63187e+06	9.98	0.316157	6.05437	0.402969	7.24698			-1.63188e+06	11.83	0.197513	4.3299	0.263327	5.50399		-1.62683e+06	5.06	1.10472	13.7593	1.24932	14.5924		-1.62683e+06	7.5	0.593998	10.0971	0.712804	11.3055
1,8-DIPN	2	267.67	82.53	1.53707e-09	3.78127e-08	1.143e-08	2.77203e-07		503.37	61.33	3.3725e-07	7.635e-06	1.49787e-06	3.2651e-05		-1.63182e+06	61.73	3.04633e-07	5.83369e-06	1.36622e-06	2.45702e-05			-1.63182e+06	65.78	1.0877e-07	2.38447e-06	5.38286e-07	1.12511e-05		-1.62678e+06	49.49	6.84733e-06	8.52841e-05	2.28053e-05	0.000266372		-1.62678e+06	53.21	2.65887e-06	4.51967e-05	9.69366e-06	0.000153748
2,3-DIPN	2	204.38	19.24	0.0150048	0.369124	0.0239533	0.58092		459.27	17.23	0.0250154	0.566323	0.0380295	0.82898		-1.63187e+06	14.94	0.0447823	0.857577	0.0643937	1.15805			-1.63187e+06	18.99	0.0159896	0.350527	0.0253708	0.530294		-1.62682e+06	8.97	0.204368	2.54542	0.254167	2.96873		-1.62682e+06	12.69	0.0793577	1.34896	0.108036	1.71353
2,6-DIPN	2	185.19	0.05	1.97473	48.5793	1.97713	47.9498		442.04	0	2	45.278	2	43.5966		-1.63188e+06	0	2	38.2998	2	35.968			-1.63189e+06	0	2	43.8444	2	41.8035		-1.62683e+06	0	2	24.9102	2	23.3605		-1.62683e+06	0	2	33.9969	2	31.7213
2,7-DIPN	2	185.14	0	2	49.2009	2	48.5044		442.06	0.02	1.98985	45.0483	1.99082	43.3966		-1.63188e+06	0.17	1.91538	36.6794	1.92332	34.5889			-1.63189e+06	0.14	1.93005	42.3109	1.93663	40.4789		-1.62683e+06	0.17	1.91538	23.8563	1.92332	22.4648		-1.62683e+06	0.16	1.92026	32.6415	1.92774	30.5753
Sum	28			4.06497	100	4.12334	100				4.41715	100	4.58751	100				5.22196	100	5.5605	100					4.56159	100	4.78429	100				8.02885	100	8.56146	100				5.88288	100	6.30491	100
			T =	473	K	523	K			T =	473	K	523	K						T =	473	K			T =	473	K	523	K			T =	473	K	523	K			T =	473	K	523	K			T =	473	K	523
Isomer	p	B3LYP/MMFF	E-rel (kJ/mol)	p*e-Erel/RT	%	p*e-Erel/RT	%		B3LYP/cMMFF	E-rel (kJ/mol)	p*e-Erel/RT	%	p*e-Erel/RT	%		B3LYP/cMMFF	D (kJ/mol)	DH (kJ/mol)	Sum	E-rel (kJ/mol)	p*e-Erel/RT	%		wB97X-D/MMFF	E-rel (kJ/mol)	p*e-Erel/RT	%	p*e-Erel/RT	%		wB97X-D/wB97X-D	E-rel (kJ/mol)	p*e-Erel/RT	%	p*e-Erel/RT	%		ωB97X-V/6-311+G(2df,2p)/ωB97X-D	E-rel (kJ/mol)	p*e-Erel/RT	%	p*e-Erel/RT	%		ωB97M2/6-311+G(2df,2p)/ωB97X-D	E-rel (kJ/mol)	p*e-Erel/RT	%	p*e-Erel/RT
1,2-DIPN	4	-1.63245e+06	42.09	8.99047e-05	0.00175894	0.000250131	0.00461284		-1.63245e+06	46.06	3.27604e-05	0.000764443	0.000100381	0.00222693		-1.63245e+06	46.06	874.173	-1.63157e+06	49.0426	1.53448e-05	0.000329715		-1.63194e+06	29.99	0.00195014	0.0220521	0.00404296	0.0429535		-1.63194e+06	33.87	0.000727062	0.0114761	0.00165642	0.0244045		-1.6325e+06	33.96	0.000710611	0.0108948	0.00162249	0.0232439		-1.63326e+06	32.69	0.000981491	0.0144519	0.00217284
1,3-DIPN	4	-1.63248e+06	8.35	0.478535	9.36231	0.586237	10.8112		-1.63248e+06	12.32	0.174374	4.0689	0.235264	5.2193		-1.63248e+06	12.32	873.652	-1.63161e+06	14.7813	0.093253	2.00374		-1.63197e+06	2.3	2.22872	25.2023	2.35689	25.0402		-1.63197e+06	6.18	0.830925	13.1155	0.965628	14.2269		-1.63252e+06	5.96	0.878734	13.4724	1.01574	14.5516		-1.63329e+06	5.41	1.01064	14.8812	1.1527
1,4-DIPN	2	-1.63247e+06	21.39	0.00868541	0.169926	0.0146092	0.269418		-1.63247e+06	25.36	0.00316488	0.0738505	0.00586284	0.130066		-1.63247e+06	25.36	873.412	-1.63159e+06	27.5809	0.00179924	0.0386604		-1.63196e+06	11.99	0.0948189	1.07221	0.126907	1.34829		-1.63196e+06	15.87	0.0353509	0.557988	0.0519943	0.766046		-1.63251e+06	15.63	0.0375756	0.576094	0.0549448	0.787143		-1.63328e+06	14.24	0.0535072	0.787864	0.0756412
1,5-DIPN	2	-1.63247e+06	21.66	0.0081091	0.158651	0.0137296	0.253197		-1.63247e+06	25.63	0.00295488	0.0689502	0.00550986	0.122236		-1.63247e+06	25.63	875.214	-1.63159e+06	29.6529	0.00106234	0.0228266		-1.63195e+06	12.77	0.0777596	0.879304	0.106067	1.12688		-1.63195e+06	16.65	0.0289908	0.457599	0.0434561	0.64025		-1.63251e+06	16.12	0.0331735	0.508603	0.0490892	0.703256		-1.63328e+06	14.75	0.0469991	0.692036	0.0672698
1,6-DIPN	4	-1.63248e+06	9.88	0.324299	6.34476	0.412343	7.6043		-1.63248e+06	12.01	0.188676	4.40263	0.252649	5.60499		-1.63248e+06	12.01	873.222	-1.63161e+06	14.0412	0.112563	2.41866		-1.63196e+06	5.21	1.06337	12.0246	1.20696	12.823		-1.63196e+06	7.15	0.649289	10.2486	0.772552	11.3822		-1.63252e+06	6.94	0.684904	10.5007	0.810779	11.6153		-1.63329e+06	6.41	0.78372	11.5398	0.915879
1,7-DIPN	4	-1.63248e+06	10.37	0.286307	5.60146	0.368399	6.7939		-1.63248e+06	12.49	0.166996	3.89675	0.226243	5.01918		-1.63248e+06	12.49	872.627	-1.63161e+06	13.9265	0.115895	2.49025		-1.63196e+06	4.3	1.34024	15.1554	1.48793	15.8081		-1.63196e+06	7.03	0.669407	10.5661	0.794169	11.7007		-1.63252e+06	6.73	0.722473	11.0767	0.850897	12.19		-1.63329e+06	6.11	0.845848	12.4546	0.981299
1,8-DIPN	2	-1.63243e+06	62.43	2.54959e-07	4.98816e-06	1.16307e-06	2.1449e-05		-1.63243e+06	66.4	9.29047e-08	2.16787e-06	4.66755e-07	1.03549e-05		-1.63243e+06	66.4	873.766	-1.63155e+06	68.9754	4.82635e-08	1.03705e-06		-1.63192e+06	49.28	7.22292e-06	8.16766e-05	2.39338e-05	0.000254278		-1.63192e+06	53.16	2.69289e-06	4.25053e-05	9.80577e-06	0.000144471		-1.63248e+06	53.92	2.21966e-06	3.4031e-05	8.2333e-06	0.000117951		-1.63325e+06	51.61	3.99388e-06	5.88077e-05	1.40053e-05
2,3-DIPN	2	-1.63247e+06	15.33	0.0405543	0.793424	0.0588695	1.08565		-1.63247e+06	19.3	0.0147776	0.344826	0.023625	0.524118		-1.63247e+06	19.32	873.422	-1.6316e+06	21.5514	0.00833616	0.17912		-1.63196e+06	7.16	0.32382	3.66175	0.385389	4.09447		-1.63196e+06	11.04	0.120728	1.90561	0.157896	2.32632		-1.63252e+06	11.11	0.118598	1.81831	0.155374	2.2259		-1.63329e+06	10.48	0.139205	2.04971	0.179598
2,6-DIPN	2	-1.63249e+06	0	2	39.129	2	36.8834		-1.63249e+06	0.56	1.73454	40.4745	1.75832	39.0081		-1.63249e+06	0.59	870.015	-1.63162e+06	-0.5854	2.32102	49.8721		-1.63197e+06	0	2	22.6159	2	21.2485		-1.63197e+06	0	2	31.5685	2	29.4665		-1.63253e+06	0	2	30.6632	2	28.6521		-1.6333e+06	0.18	1.91052	28.1313	1.9189
2,7-DIPN	2	-1.63249e+06	0.07	1.96471	38.4387	1.96806	36.2943		-1.63249e+06	0	2	46.6688	2	44.3698		-1.63249e+06	0	871.191	-1.63162e+06	0	2	42.9743		-1.63197e+06	0.61	1.71263	19.3664	1.73822	18.4673		-1.63197e+06	0	2	31.5685	2	29.4665		-1.63253e+06	-0.09	2.0463	31.3731	2.04183	29.2514		-1.6333e+06	0	2	29.4489	2
Sum	28			5.1113	100	5.4225	100				4.28552	100	4.50757	100							4.65395	100				8.84332	100	9.41242	100				6.33542	100	6.78736	100				6.52247	100	6.98028	100				6.79143	100	7.29347
		T=473K	T=473K	T=523K		T=523K
		H-USY Bouvier [8] p56	ZG-50 [8] p91	H-USY Brzozowski [15]		ASA [10]
Isomer	p	Exp %	Exp %	Exp %		Exp%
1,2-DIPN	4	0	0	0		0
1,3-DIPN	4	5.5	8.9	3.8		11.1
1,4-DIPN	2	0.7	0	0.1		0.3
1,5-DIPN	2	2	0.4	0.1		0.2
1,6-DIPN	4	5.2	7.1	7.5		7.3
1,7-DIPN	4	4.9	6.4	4.9		5.9
1,8-DIPN	2	0	0	0		0
2,3-DIPN	2	3.5	0.8	0.4		0.6
2,6-DIPN	2	36.3	38.4	40.3		38.8
2,7-DIPN	2	42.2	38.1	42.9		35.6
Sum	28	100.3	100.1	100		99.8
[truncated: 1 more columns]
